# Supplementary material for: The causal relationship between circulating inflammatory proteins and heart failure: A two-sample Mendelian randomization study
Source: Medicine (Baltimore). 2025 Jan 3;104(1):e41115. doi: 10.1097/MD.0000000000041115 (PMC11709175; doi:10.1097/MD.0000000000041115)
Supplement: Supplementary file 1 [file medi-104-e41115-s001.xlsx]

## Sheet: Table S1
Supplementary Table S1. Data sources for DCM, ICM, HCM, and 91 circulating inflammatory proteins
Trait	Consortium/PMID	Sample size (case/control)	Population	Year
DCM	34594039	(1444/ 353,937)	European	2021
ICM	https://storage.googleapis.com/finngen-public-data-r7/summary_stats/finngen_R7_I9_ISCHHEART.gz	(49030/260124)	European	2021
HCM	34594039	( 507/ 489,220)	European	2021
91 circulating inflammatory proteins	37563310	14824	European	2023

## Sheet: Table S2
Supplementary Table S2. Causal relationship between 91 circulating inflammatory proteins and ICM from TSMR Analysis
Outcome	Exposure(91 circulating inflammatory proteins)								singlesnp analysis								MR analysis
	SNP	Effect allele	Other allele	Beta	Se	F	P value	Eaf	exposure	id.exposure	id.outcome	samplesize	SNP	b	se	p	id.exposure	id.outcome	exposure	method	nsnp	b	se	pval	lo_ci	up_ci	or	or_lci95	or_uci95
ICM	rs10043720	A	G	-0.4981	0.0132	1423.92	1.9471058761938e-308	0.3025	Eukaryotic translation initiation factor 4E-binding protein 1 levels	GCST90274758	finngen_R7_I9_ISCHHEART		rs2731672	0.00274126	0.0990854	0.977929	GCST90274758	finngen_R7_I9_ISCHHEART	Eukaryotic translation initiation factor 4E-binding protein 1 levels	Inverse variance weighted	2	0.0309546	0.0523938	0.55465	-0.0717373	0.133646	1.03144	0.930775	1.14299
	rs1110261	A	G	0.0843	0.0148	32.4438	1.23e-08	0.2045	Eukaryotic translation initiation factor 4E-binding protein 1 levels	GCST90274758	finngen_R7_I9_ISCHHEART		rs3733402	0.0419048	0.0617297	0.497236	GCST90274759	finngen_R7_I9_ISCHHEART	Adenosine Deaminase levels	Inverse variance weighted	3	0.0106281	0.0206635	0.607012	-0.0298724	0.0511286	1.01068	0.970569	1.05246
	rs12588969	C	G	-0.1297	0.0127	104.297	1.74e-24	0.6875	Eukaryotic translation initiation factor 4E-binding protein 1 levels	GCST90274758	finngen_R7_I9_ISCHHEART		All - Inverse variance weighted	0.0309546	0.0523938	0.55465	GCST90274759	finngen_R7_I9_ISCHHEART	Adenosine Deaminase levels	MR Egger	3	0.0384387	0.024975	0.366813	-0.0105122	0.0873896	1.03919	0.989543	1.09132
	rs12639588	A	G	-0.2517	0.0117	462.801	1.18e-102	0.5635	Eukaryotic translation initiation factor 4E-binding protein 1 levels	GCST90274758	finngen_R7_I9_ISCHHEART		All - MR Egger				GCST90274759	finngen_R7_I9_ISCHHEART	Adenosine Deaminase levels	Weighted median	3	0.0176758	0.0190231	0.352797	-0.0196095	0.0549611	1.01783	0.980582	1.0565
	rs3130510	A	G	0.1155	0.014	68.0625	1.58e-16	0.2275	Adenosine Deaminase levels	GCST90274759	finngen_R7_I9_ISCHHEART		rs112351694	0.0162816	0.0214799	0.448456	GCST90274759	finngen_R7_I9_ISCHHEART	Adenosine Deaminase levels	Weighted mode	3	0.0178704	0.0194575	0.455348	-0.0202663	0.0560071	1.01803	0.979938	1.05761
	rs568297	T	C	-0.0699	0.0122	32.8273	1.01e-08	0.6522	Adenosine Deaminase levels	GCST90274759	finngen_R7_I9_ISCHHEART		rs73617409	-0.100956	0.0716976	0.159108	GCST90274762	finngen_R7_I9_ISCHHEART	beta-nerve growth factor levels	Inverse variance weighted	2	-0.201692	0.186844	0.280378	-0.567906	0.164522	0.817347	0.566711	1.17883
	rs61938962	T	C	0.0713	0.0125	32.5356	1.17e-08	0.3226	Adenosine Deaminase levels	GCST90274759	finngen_R7_I9_ISCHHEART		rs80212763	0.0240534	0.0376847	0.523292	GCST90274764	finngen_R7_I9_ISCHHEART	Eotaxin levels	Inverse variance weighted	6	0.0269462	0.0364212	0.459391	-0.0444393	0.0983317	1.02731	0.956534	1.10333
	rs6870256	T	C	0.0725	0.0119	37.1178	1.11e-09	0.5786	Adenosine Deaminase levels	GCST90274759	finngen_R7_I9_ISCHHEART		All - Inverse variance weighted	0.0106281	0.0206635	0.607012	GCST90274764	finngen_R7_I9_ISCHHEART	Eotaxin levels	MR Egger	6	-0.0252028	0.0692279	0.734244	-0.160889	0.110484	0.975112	0.851386	1.11682
	rs73416208	A	G	-0.1477	0.0246	36.0488	1.92e-09	0.0654	Adenosine Deaminase levels	GCST90274759	finngen_R7_I9_ISCHHEART		All - MR Egger	0.0384387	0.024975	0.366813	GCST90274764	finngen_R7_I9_ISCHHEART	Eotaxin levels	Weighted median	6	0.0150571	0.0389083	0.698764	-0.0612032	0.0913174	1.01517	0.940632	1.09562
	rs76428106	T	C	-0.3406	0.0535	40.5305	1.94e-10	0.9832	beta-nerve growth factor levels	GCST90274762	finngen_R7_I9_ISCHHEART		rs3128517	-0.382991	0.103725	0.000222176	GCST90274764	finngen_R7_I9_ISCHHEART	Eotaxin levels	Weighted mode	6	0.0134176	0.0448178	0.776694	-0.0744253	0.10126	1.01351	0.928277	1.10656
	rs8026767	A	G	-0.0743	0.0132	31.6833	1.81e-08	0.2595	beta-nerve growth factor levels	GCST90274762	finngen_R7_I9_ISCHHEART		rs6328	-0.009134	0.106897	0.931906	GCST90274765	finngen_R7_I9_ISCHHEART	C-C motif chemokine 19 levels	Inverse variance weighted	3	0.010623	0.0231362	0.646126	-0.034724	0.0559701	1.01068	0.965872	1.05757
	rs911263	T	C	0.0781	0.0128	37.2291	1.05e-09	0.7185	beta-nerve growth factor levels	GCST90274762	finngen_R7_I9_ISCHHEART		All - Inverse variance weighted	-0.201692	0.186844	0.280378	GCST90274765	finngen_R7_I9_ISCHHEART	C-C motif chemokine 19 levels	MR Egger	3	0.0485076	0.0504143	0.512269	-0.0503044	0.14732	1.0497	0.95094	1.15872
	rs10207134	T	C	-0.0996	0.0128	60.5479	7.18e-15	0.326	beta-nerve growth factor levels	GCST90274762	finngen_R7_I9_ISCHHEART		All - MR Egger				GCST90274765	finngen_R7_I9_ISCHHEART	C-C motif chemokine 19 levels	Weighted median	3	0.0174105	0.0240102	0.468373	-0.0296495	0.0644705	1.01756	0.970786	1.06659
	rs742493	T	C	0.1459	0.0185	62.1967	3.11e-15	0.883	Caspase 8 levels	GCST90274763	finngen_R7_I9_ISCHHEART		rs56328050	0.00324234	0.0654333	0.96048	GCST90274765	finngen_R7_I9_ISCHHEART	C-C motif chemokine 19 levels	Weighted mode	3	0.0181845	0.0262537	0.560149	-0.0332728	0.0696418	1.01835	0.967275	1.07212
	rs10212190	A	T	0.0727	0.0121	36.0992	1.88e-09	0.6151	Caspase 8 levels	GCST90274763	finngen_R7_I9_ISCHHEART		All - Inverse variance weighted				GCST90274766	finngen_R7_I9_ISCHHEART	C-C motif chemokine 20 levels	Inverse variance weighted	2	0.0419405	0.0665134	0.52833	-0.0884257	0.172307	1.04283	0.915371	1.18804
	rs12058421	A	C	-0.1256	0.0159	62.4001	2.8e-15	0.1616	Caspase 8 levels	GCST90274763	finngen_R7_I9_ISCHHEART		All - MR Egger				GCST90274767	finngen_R7_I9_ISCHHEART	C-C motif chemokine 23 levels	Inverse variance weighted	3	0.0177475	0.02642	0.501747	-0.0340357	0.0695307	1.01791	0.966537	1.072
	rs2790462	T	C	-0.0747	0.0126	35.148	3.06e-09	0.2977	Eotaxin levels	GCST90274764	finngen_R7_I9_ISCHHEART		rs12075	0.265206	0.107186	0.0133513	GCST90274767	finngen_R7_I9_ISCHHEART	C-C motif chemokine 23 levels	MR Egger	3	0.146574	0.0902848	0.351463	-0.0303842	0.323532	1.15786	0.970073	1.382
	rs56244095	A	C	0.1013	0.0156	42.1667	8.38e-11	0.2121	Eotaxin levels	GCST90274764	finngen_R7_I9_ISCHHEART		rs2201150	-0.00520335	0.105061	0.960499	GCST90274767	finngen_R7_I9_ISCHHEART	C-C motif chemokine 23 levels	Weighted median	3	0.0270172	0.0224235	0.228256	-0.0169328	0.0709673	1.02739	0.98321	1.07355
	rs1065657	A	G	0.0655	0.0118	30.8119	2.84e-08	0.4536	Eotaxin levels	GCST90274764	finngen_R7_I9_ISCHHEART		rs2228467	0.00866978	0.0452117	0.84793	GCST90274767	finngen_R7_I9_ISCHHEART	C-C motif chemokine 23 levels	Weighted mode	3	0.0276799	0.0226981	0.346958	-0.0168083	0.0721681	1.02807	0.983332	1.07484
	rs16840522	T	C	-0.1191	0.0147	65.6431	5.4e-16	0.8073	Eotaxin levels	GCST90274764	finngen_R7_I9_ISCHHEART		rs757973	0.0413965	0.0790604	0.600553	GCST90274768	finngen_R7_I9_ISCHHEART	C-C motif chemokine 25 levels	Inverse variance weighted	6	-0.0180983	0.0151464	0.232129	-0.0477852	0.0115886	0.982065	0.953339	1.01166
	rs174533	A	G	0.0787	0.0121	42.3037	7.81e-11	0.3509	Eotaxin levels	GCST90274764	finngen_R7_I9_ISCHHEART		rs79722574	-0.0914889	0.0952963	0.337032	GCST90274768	finngen_R7_I9_ISCHHEART	C-C motif chemokine 25 levels	MR Egger	6	0.00157861	0.0283866	0.958318	-0.054059	0.0572163	1.00158	0.947376	1.05888
	rs28929474	T	C	0.6692	0.044	231.316	3.08e-52	0.0205	Eotaxin levels	GCST90274764	finngen_R7_I9_ISCHHEART		rs9940390	0.0473594	0.105186	0.652533	GCST90274768	finngen_R7_I9_ISCHHEART	C-C motif chemokine 25 levels	Weighted median	6	-0.00386825	0.0138735	0.780381	-0.0310604	0.0233239	0.996139	0.969417	1.0236
	rs490342	T	G	0.1252	0.02	39.1876	3.85e-10	0.1051	Eotaxin levels	GCST90274764	finngen_R7_I9_ISCHHEART		All - Inverse variance weighted	0.0269462	0.0364212	0.459391	GCST90274768	finngen_R7_I9_ISCHHEART	C-C motif chemokine 25 levels	Weighted mode	6	-0.00551123	0.0150464	0.729143	-0.0350022	0.0239797	0.994504	0.965603	1.02427
	rs5030044	A	G	0.285	0.0187	232.277	1.9e-52	0.886	Eotaxin levels	GCST90274764	finngen_R7_I9_ISCHHEART		All - MR Egger	-0.0252028	0.0692279	0.734244	GCST90274769	finngen_R7_I9_ISCHHEART	C-C motif chemokine 28 levels	Inverse variance weighted	4	0.00228888	0.0682807	0.973259	-0.131541	0.136119	1.00229	0.876743	1.14582
	rs574044675	A	C	0.5818	0.0399	212.619	3.69e-48	0.9715	C-C motif chemokine 19 levels	GCST90274765	finngen_R7_I9_ISCHHEART		rs11574915	-0.0599611	0.0756496	0.428002	GCST90274769	finngen_R7_I9_ISCHHEART	C-C motif chemokine 28 levels	MR Egger	4	0.504479	0.444582	0.374177	-0.366902	1.37586	1.65612	0.692877	3.95848
	rs8178824	T	C	0.2575	0.037	48.4341	3.42e-12	0.029	C-C motif chemokine 19 levels	GCST90274765	finngen_R7_I9_ISCHHEART		rs62292952	0.014194	0.0504949	0.778635	GCST90274769	finngen_R7_I9_ISCHHEART	C-C motif chemokine 28 levels	Weighted median	4	-0.0410778	0.0808151	0.611248	-0.199475	0.11732	0.959754	0.81916	1.12448
	rs10733789	T	C	-0.0815	0.0127	41.182	1.39e-10	0.6875	C-C motif chemokine 19 levels	GCST90274765	finngen_R7_I9_ISCHHEART		rs9469127	0.0190252	0.0277219	0.492531	GCST90274769	finngen_R7_I9_ISCHHEART	C-C motif chemokine 28 levels	Weighted mode	4	-0.0357203	0.0871521	0.709418	-0.206539	0.135098	0.96491	0.813395	1.14465
	rs6827617	A	G	-0.1724	0.0118	213.457	2.42e-48	0.6041	C-C motif chemokine 19 levels	GCST90274765	finngen_R7_I9_ISCHHEART		All - Inverse variance weighted	0.010623	0.0231362	0.646126	GCST90274770	finngen_R7_I9_ISCHHEART	C-C motif chemokine 4 levels	Inverse variance weighted	4	0.0179951	0.0200922	0.370453	-0.0213857	0.0573759	1.01816	0.978841	1.05905
	rs75612655	T	C	0.5352	0.0705	57.6307	3.16e-14	0.0084	C-C motif chemokine 19 levels	GCST90274765	finngen_R7_I9_ISCHHEART		All - MR Egger	0.0485076	0.0504143	0.512269	GCST90274770	finngen_R7_I9_ISCHHEART	C-C motif chemokine 4 levels	MR Egger	4	0.0862213	0.0815535	0.401242	-0.0736235	0.246066	1.09005	0.929021	1.27898
	rs10821552	A	C	-0.1132	0.0156	52.6555	3.97e-13	0.3353	C-C motif chemokine 20 levels	GCST90274766	finngen_R7_I9_ISCHHEART		rs10207134	-0.0245486	0.095351	0.796828	GCST90274770	finngen_R7_I9_ISCHHEART	C-C motif chemokine 4 levels	Weighted median	4	0.0168584	0.0182854	0.35655	-0.018981	0.0526979	1.017	0.981198	1.05411
	rs425535	T	C	0.5063	0.0181	782.454	3.52e-172	0.1127	C-C motif chemokine 20 levels	GCST90274766	finngen_R7_I9_ISCHHEART		rs742493	0.104958	0.092828	0.258195	GCST90274770	finngen_R7_I9_ISCHHEART	C-C motif chemokine 4 levels	Weighted mode	4	0.0200387	0.018374	0.355208	-0.0159742	0.0560517	1.02024	0.984153	1.05765
	rs6993770	A	T	-0.1058	0.0135	61.4191	4.61e-15	0.7312	C-C motif chemokine 20 levels	GCST90274766	finngen_R7_I9_ISCHHEART		All - Inverse variance weighted	0.0419405	0.0665134	0.52833	GCST90274771	finngen_R7_I9_ISCHHEART	Natural killer cell receptor 2B4 levels	Inverse variance weighted	5	0.0885726	0.0439425	0.0438367	0.00244536	0.1747	1.09261	1.00245	1.19089
	rs7090111	C	G	-0.1734	0.0117	219.648	1.08e-49	0.5834	C-C motif chemokine 20 levels	GCST90274766	finngen_R7_I9_ISCHHEART		All - MR Egger				GCST90274771	finngen_R7_I9_ISCHHEART	Natural killer cell receptor 2B4 levels	MR Egger	5	0.133786	0.0993294	0.270724	-0.0608992	0.328472	1.14315	0.940918	1.38884
	rs7636889	A	G	-0.0768	0.0137	31.4254	2.07e-08	0.7593	C-C motif chemokine 23 levels	GCST90274767	finngen_R7_I9_ISCHHEART		rs117639761	0.0217453	0.0861146	0.800643	GCST90274771	finngen_R7_I9_ISCHHEART	Natural killer cell receptor 2B4 levels	Weighted median	5	0.101991	0.0366061	0.00533319	0.0302435	0.173739	1.10737	1.03071	1.18975
	rs79649467	T	G	-0.1721	0.0276	38.8816	4.5e-10	0.0605	C-C motif chemokine 23 levels	GCST90274767	finngen_R7_I9_ISCHHEART		rs712048	0.0278296	0.0237849	0.24198	GCST90274771	finngen_R7_I9_ISCHHEART	Natural killer cell receptor 2B4 levels	Weighted mode	5	0.100473	0.0373959	0.0548438	0.0271768	0.173769	1.10569	1.02755	1.18978
	rs10822155	A	C	0.0838	0.0117	51.2999	7.93e-13	0.4155	C-C motif chemokine 23 levels	GCST90274767	finngen_R7_I9_ISCHHEART		rs77527696	-0.126669	0.0886875	0.153217	GCST90274772	finngen_R7_I9_ISCHHEART	CD40L receptor levels	Inverse variance weighted	4	-0.0227191	0.0185582	0.220873	-0.0590932	0.0136549	0.977537	0.942619	1.01375
	rs114694170	T	C	-0.1625	0.0267	37.0411	1.16e-09	0.9462	C-C motif chemokine 23 levels	GCST90274767	finngen_R7_I9_ISCHHEART		All - Inverse variance weighted	0.0177475	0.02642	0.501747	GCST90274772	finngen_R7_I9_ISCHHEART	CD40L receptor levels	MR Egger	4	-0.0395143	0.0319371	0.341551	-0.102111	0.0230824	0.961256	0.902929	1.02335
	rs62401205	A	C	-0.2112	0.0333	40.2253	2.26e-10	0.0429	C-C motif chemokine 23 levels	GCST90274767	finngen_R7_I9_ISCHHEART		All - MR Egger	0.146574	0.0902848	0.351463	GCST90274772	finngen_R7_I9_ISCHHEART	CD40L receptor levels	Weighted median	4	-0.0220239	0.0191247	0.249487	-0.0595083	0.0154605	0.978217	0.942228	1.01558
	rs6921438	A	G	-0.4343	0.0113	1477.14	2.0860067423505e-308	0.4867	C-C motif chemokine 25 levels	GCST90274768	finngen_R7_I9_ISCHHEART		rs113348389	-0.00484853	0.0347542	0.889048	GCST90274772	finngen_R7_I9_ISCHHEART	CD40L receptor levels	Weighted mode	4	-0.0223056	0.0191	0.327248	-0.0597416	0.0151305	0.977941	0.942008	1.01525
	rs6993770	A	T	0.1231	0.0134	84.393	4.06e-20	0.7319	C-C motif chemokine 25 levels	GCST90274768	finngen_R7_I9_ISCHHEART		rs2287936	-0.00257686	0.0163534	0.874793	GCST90274773	finngen_R7_I9_ISCHHEART	T-cell surface glycoprotein CD5 levels	Inverse variance weighted (multiplicative random effects)	5	-0.0456036	0.078531	0.561437	-0.199524	0.108317	0.955421	0.81912	1.1144
	rs10831650	A	G	0.0692	0.0125	30.6473	3.09e-08	0.3558	C-C motif chemokine 25 levels	GCST90274768	finngen_R7_I9_ISCHHEART		rs485073	-0.0292439	0.0260444	0.261501	GCST90274773	finngen_R7_I9_ISCHHEART	T-cell surface glycoprotein CD5 levels	MR Egger	5	0.498142	0.399371	0.300784	-0.284626	1.28091	1.64566	0.752296	3.59991
	rs13107325	T	C	0.2027	0.0236	73.7706	8.77e-18	0.0696	C-C motif chemokine 25 levels	GCST90274768	finngen_R7_I9_ISCHHEART		rs635634	-0.119143	0.0399577	0.00286628	GCST90274773	finngen_R7_I9_ISCHHEART	T-cell surface glycoprotein CD5 levels	Weighted median	5	-0.00830793	0.0494727	0.866639	-0.105274	0.0886585	0.991726	0.900078	1.09271
	rs579459	T	C	0.1098	0.0157	48.9109	2.68e-12	0.7888	C-C motif chemokine 25 levels	GCST90274768	finngen_R7_I9_ISCHHEART		rs7296588	0.0175487	0.0697345	0.801312	GCST90274773	finngen_R7_I9_ISCHHEART	T-cell surface glycoprotein CD5 levels	Weighted mode	5	-0.00949104	0.0536241	0.868115	-0.114594	0.0956122	0.990554	0.891728	1.10033
	rs7503751	A	G	-0.1386	0.0238	33.9135	5.76e-09	0.0779	C-C motif chemokine 25 levels	GCST90274768	finngen_R7_I9_ISCHHEART		rs72995492	0.0155929	0.0998467	0.875901	GCST90274774	finngen_R7_I9_ISCHHEART	T-cell surface glycoprotein CD6 isoform levels	Inverse variance weighted	2	0.0267301	0.020008	0.181559	-0.0124856	0.0659459	1.02709	0.987592	1.06817
	rs9842051	C	G	0.1192	0.014	72.4931	1.68e-17	0.748	C-C motif chemokine 25 levels	GCST90274768	finngen_R7_I9_ISCHHEART		All - Inverse variance weighted	-0.0180983	0.0151464	0.232129	GCST90274775	finngen_R7_I9_ISCHHEART	CUB domain-containing protein 1 levels	Inverse variance weighted	5	-0.0209875	0.0261509	0.422234	-0.0722432	0.0302683	0.979231	0.930305	1.03073
	rs11054089	T	G	0.1707	0.0133	164.727	1.05e-37	0.7422	C-C motif chemokine 25 levels	GCST90274768	finngen_R7_I9_ISCHHEART		All - MR Egger	0.00157861	0.0283866	0.958318	GCST90274775	finngen_R7_I9_ISCHHEART	CUB domain-containing protein 1 levels	MR Egger	5	-0.0598942	0.0586859	0.382576	-0.174919	0.0551302	0.941864	0.839525	1.05668
	rs112961631	T	C	0.5656	0.0476	141.19	1.46e-32	0.0233	C-C motif chemokine 28 levels	GCST90274769	finngen_R7_I9_ISCHHEART		rs139902	-0.0409851	0.121198	0.735237	GCST90274775	finngen_R7_I9_ISCHHEART	CUB domain-containing protein 1 levels	Weighted median	5	-0.0275204	0.028948	0.341766	-0.0842584	0.0292177	0.972855	0.919194	1.02965
	rs1509659	A	G	-0.0671	0.0118	32.3356	1.3e-08	0.6342	C-C motif chemokine 28 levels	GCST90274769	finngen_R7_I9_ISCHHEART		rs4866742	-0.0469909	0.116141	0.685771	GCST90274775	finngen_R7_I9_ISCHHEART	CUB domain-containing protein 1 levels	Weighted mode	5	-0.0309046	0.0303236	0.365754	-0.090339	0.0285297	0.969568	0.913621	1.02894
	rs35106244	T	C	0.0831	0.0123	45.6449	1.42e-11	0.4156	C-C motif chemokine 28 levels	GCST90274769	finngen_R7_I9_ISCHHEART		rs6580980	0.0530257	0.125507	0.672666	GCST90274777	finngen_R7_I9_ISCHHEART	Cystatin D levels	Inverse variance weighted	7	0.000430073	0.0243934	0.985933	-0.0473809	0.0482411	1.00043	0.953724	1.04942
	rs6106715	C	G	-0.3784	0.0118	1028.34	1.24e-225	0.6593	C-C motif chemokine 28 levels	GCST90274769	finngen_R7_I9_ISCHHEART		rs76669782	0.386611	0.337279	0.251686	GCST90274777	finngen_R7_I9_ISCHHEART	Cystatin D levels	MR Egger	7	0.0270237	0.0406875	0.535975	-0.0527238	0.106771	1.02739	0.948642	1.11268
	rs72748935	T	C	0.0772	0.0114	45.859	1.27e-11	0.4618	C-C motif chemokine 28 levels	GCST90274769	finngen_R7_I9_ISCHHEART		All - Inverse variance weighted	0.00228888	0.0682807	0.973259	GCST90274777	finngen_R7_I9_ISCHHEART	Cystatin D levels	Weighted median	7	0.00755927	0.0197193	0.701466	-0.0310907	0.0462092	1.00759	0.969388	1.04729
	rs77415137	A	G	-0.2494	0.0438	32.4224	1.24e-08	0.9789	C-C motif chemokine 28 levels	GCST90274769	finngen_R7_I9_ISCHHEART		All - MR Egger	0.504479	0.444582	0.374177	GCST90274777	finngen_R7_I9_ISCHHEART	Cystatin D levels	Weighted mode	7	0.0124832	0.019184	0.539339	-0.0251175	0.0500838	1.01256	0.975195	1.05136
	rs28735437	C	G	-0.1168	0.0164	50.7222	1.06e-12	0.1435	C-C motif chemokine 4 levels	GCST90274770	finngen_R7_I9_ISCHHEART		rs113010081	0.0427255	0.0206509	0.038552	GCST90274778	finngen_R7_I9_ISCHHEART	Fractalkine levels	Inverse variance weighted	4	-0.147097	0.0550898	0.00758221	-0.255073	-0.0391209	0.86321	0.77486	0.961634
	rs11212636	A	G	-0.0772	0.0117	43.5374	4.16e-11	0.4171	C-C motif chemokine 4 levels	GCST90274770	finngen_R7_I9_ISCHHEART		rs140505982	0.240214	0.181176	0.184886	GCST90274778	finngen_R7_I9_ISCHHEART	Fractalkine levels	MR Egger	4	-0.334491	0.309288	0.392539	-0.940695	0.271713	0.715702	0.390356	1.31221
	rs144317085	A	T	0.2206	0.0324	46.3576	9.85e-12	0.9647	C-C motif chemokine 4 levels	GCST90274770	finngen_R7_I9_ISCHHEART		rs17692864	-0.0424137	0.0821495	0.605646	GCST90274778	finngen_R7_I9_ISCHHEART	Fractalkine levels	Weighted median	4	-0.130462	0.0692393	0.0595355	-0.266171	0.00524709	0.87769	0.766308	1.00526
	rs1866051	T	C	-0.0746	0.0115	42.0806	8.76e-11	0.4771	C-C motif chemokine 4 levels	GCST90274770	finngen_R7_I9_ISCHHEART		rs8064426	-0.0132215	0.0236507	0.57614	GCST90274778	finngen_R7_I9_ISCHHEART	Fractalkine levels	Weighted mode	4	-0.065161	0.115292	0.611457	-0.291133	0.160811	0.936917	0.747416	1.17446
	rs55633025	A	G	0.0725	0.0129	31.5861	1.91e-08	0.4738	C-C motif chemokine 4 levels	GCST90274770	finngen_R7_I9_ISCHHEART		All - Inverse variance weighted	0.0179951	0.0200922	0.370453	GCST90274780	finngen_R7_I9_ISCHHEART	C-X-C motif chemokine 10 levels	Inverse variance weighted (multiplicative random effects)	4	-0.0287083	0.0856417	0.737463	-0.196566	0.139149	0.9717	0.821547	1.1493
	rs7624160	T	G	-0.1061	0.0119	79.4945	4.84e-19	0.6093	C-C motif chemokine 4 levels	GCST90274770	finngen_R7_I9_ISCHHEART		All - MR Egger	0.0862213	0.0815535	0.401242	GCST90274780	finngen_R7_I9_ISCHHEART	C-X-C motif chemokine 10 levels	MR Egger	4	-0.146121	0.11197	0.321841	-0.365582	0.0733409	0.864054	0.693793	1.0761
	rs76428106	T	C	-1.1019	0.0524	442.203	3.59e-98	0.9832	Natural killer cell receptor 2B4 levels	GCST90274771	finngen_R7_I9_ISCHHEART		rs11265493	0.104666	0.0385784	0.00666602	GCST90274780	finngen_R7_I9_ISCHHEART	C-X-C motif chemokine 10 levels	Weighted median	4	-0.0881391	0.0492558	0.0735481	-0.184681	0.00840232	0.915634	0.83137	1.00844
	rs7726159	A	C	-0.1191	0.0128	86.5772	1.34e-20	0.3326	Natural killer cell receptor 2B4 levels	GCST90274771	finngen_R7_I9_ISCHHEART		rs3828139	0.23019	0.107488	0.0322308	GCST90274780	finngen_R7_I9_ISCHHEART	C-X-C motif chemokine 10 levels	Weighted mode	4	-0.0901014	0.0491407	0.16409	-0.186417	0.0062143	0.913839	0.829927	1.00623
	rs78429945	T	G	0.0884	0.016	30.5256	3.29e-08	0.1818	Natural killer cell receptor 2B4 levels	GCST90274771	finngen_R7_I9_ISCHHEART		rs4672486	0.0907982	0.121268	0.454013	GCST90274781	finngen_R7_I9_ISCHHEART	C-X-C motif chemokine 11 levels	Inverse variance weighted (multiplicative random effects)	3	0.00318069	0.0843641	0.969925	-0.162173	0.168534	1.00319	0.850294	1.18357
	rs9554186	A	T	0.0821	0.0128	41.1402	1.42e-10	0.3602	Natural killer cell receptor 2B4 levels	GCST90274771	finngen_R7_I9_ISCHHEART		rs56272634	-0.203098	0.124949	0.104066	GCST90274781	finngen_R7_I9_ISCHHEART	C-X-C motif chemokine 11 levels	MR Egger	3	0.330658	0.123865	0.228178	0.0878826	0.573433	1.39188	1.09186	1.77435
	rs11220462	A	G	-0.1024	0.0161	40.4528	2.01e-10	0.1509	Natural killer cell receptor 2B4 levels	GCST90274771	finngen_R7_I9_ISCHHEART		rs72837690	0.0389383	0.104561	0.709596	GCST90274781	finngen_R7_I9_ISCHHEART	C-X-C motif chemokine 11 levels	Weighted median	3	0.0114106	0.0454037	0.801571	-0.0775806	0.100402	1.01148	0.925352	1.10562
	rs4251805	T	C	-0.422	0.0311	184.121	6.1e-42	0.0405	Natural killer cell receptor 2B4 levels	GCST90274771	finngen_R7_I9_ISCHHEART		All - Inverse variance weighted	0.0885726	0.0439425	0.0438367	GCST90274781	finngen_R7_I9_ISCHHEART	C-X-C motif chemokine 11 levels	Weighted mode	3	0.0462302	0.0478461	0.43587	-0.0475481	0.140009	1.04732	0.953565	1.15028
	rs4800787	T	C	-0.094	0.0125	56.5504	5.48e-14	0.3008	Natural killer cell receptor 2B4 levels	GCST90274771	finngen_R7_I9_ISCHHEART		All - MR Egger	0.133786	0.0993294	0.270724	GCST90274782	finngen_R7_I9_ISCHHEART	C-X-C motif chemokine 5 levels	Inverse variance weighted (multiplicative random effects)	6	-0.0107033	0.0302319	0.723309	-0.0699579	0.0485513	0.989354	0.932433	1.04975
	rs7564243	A	G	-0.0852	0.0114	55.856	7.8e-14	0.5375	CD40L receptor levels	GCST90274772	finngen_R7_I9_ISCHHEART		rs117191103	0.0011462	0.0679851	0.986549	GCST90274782	finngen_R7_I9_ISCHHEART	C-X-C motif chemokine 5 levels	MR Egger	6	0.0495252	0.0439272	0.322608	-0.036572	0.135622	1.05077	0.964089	1.14525
	rs11225354	T	C	0.2957	0.0181	266.898	5.38e-60	0.879	CD40L receptor levels	GCST90274772	finngen_R7_I9_ISCHHEART		rs1883832	-0.0236265	0.0199262	0.235742	GCST90274782	finngen_R7_I9_ISCHHEART	C-X-C motif chemokine 5 levels	Weighted median	6	0.0268498	0.0243672	0.270512	-0.0209099	0.0746096	1.02721	0.979307	1.07746
	rs142915220	A	G	-0.3256	0.0494	43.4425	4.37e-11	0.9794	CD40L receptor levels	GCST90274772	finngen_R7_I9_ISCHHEART		rs7250371	0.10494	0.125783	0.404118	GCST90274782	finngen_R7_I9_ISCHHEART	C-X-C motif chemokine 5 levels	Weighted mode	6	0.0251336	0.0240782	0.344378	-0.0220596	0.0723269	1.02545	0.978182	1.07501
	rs17099622	A	G	-0.2064	0.0233	78.4707	8.12e-19	0.9296	CD40L receptor levels	GCST90274772	finngen_R7_I9_ISCHHEART		rs73128569	-0.126541	0.0973859	0.193815	GCST90274783	finngen_R7_I9_ISCHHEART	C-X-C motif chemokine 6 levels	Inverse variance weighted	2	0.229482	0.0559571	4.11299e-05	0.119806	0.339158	1.25795	1.12728	1.40377
	rs17860955	T	C	1.1371	0.047	585.331	2.6e-129	0.983	CD40L receptor levels	GCST90274772	finngen_R7_I9_ISCHHEART		All - Inverse variance weighted	-0.0227191	0.0185582	0.220873	GCST90274784	finngen_R7_I9_ISCHHEART	C-X-C motif chemokine 9 levels	Inverse variance weighted	2	-0.265104	0.103194	0.0101993	-0.467363	-0.0628446	0.767126	0.626652	0.939089
	rs72699188	C	G	-0.0931	0.0166	31.4545	2.04e-08	0.8507	CD40L receptor levels	GCST90274772	finngen_R7_I9_ISCHHEART		All - MR Egger	-0.0395143	0.0319371	0.341551	GCST90274785	finngen_R7_I9_ISCHHEART	Delta and Notch-like epidermal growth factor-related receptor levels	Inverse variance weighted	4	-0.0190658	0.0310232	0.538842	-0.0798712	0.0417397	0.981115	0.923235	1.04262
	rs112351694	C	G	0.8874	0.0253	1230.26	1.62e-269	0.0514	T-cell surface glycoprotein CD5 levels	GCST90274773	finngen_R7_I9_ISCHHEART		rs3104373	-0.483304	0.11944	5.20063e-05	GCST90274785	finngen_R7_I9_ISCHHEART	Delta and Notch-like epidermal growth factor-related receptor levels	MR Egger	4	0.0125574	0.0888107	0.900514	-0.161512	0.186626	1.01264	0.850857	1.20518
	rs73617409	A	G	-0.1313	0.0164	64.0976	1.18e-15	0.2474	T-cell surface glycoprotein CD5 levels	GCST90274773	finngen_R7_I9_ISCHHEART		rs4939490	0.0211669	0.0816057	0.795342	GCST90274785	finngen_R7_I9_ISCHHEART	Delta and Notch-like epidermal growth factor-related receptor levels	Weighted median	4	-0.00528107	0.0361274	0.88378	-0.0760907	0.0655286	0.994733	0.926732	1.06772
	rs80212763	T	C	0.9687	0.0448	467.544	1.1e-103	0.0189	T-cell surface glycoprotein CD5 levels	GCST90274773	finngen_R7_I9_ISCHHEART		rs61747728	0.0762564	0.0895883	0.394665	GCST90274785	finngen_R7_I9_ISCHHEART	Delta and Notch-like epidermal growth factor-related receptor levels	Weighted mode	4	0.00720766	0.0404405	0.869899	-0.0720557	0.0864711	1.00723	0.930479	1.09032
	rs112635299	T	G	0.2618	0.0433	36.5564	1.48e-09	0.0205	T-cell surface glycoprotein CD5 levels	GCST90274773	finngen_R7_I9_ISCHHEART		rs674379	-0.0230365	0.0712745	0.746538	GCST90274786	finngen_R7_I9_ISCHHEART	Protein S100-A12 levels	Inverse variance weighted	2	0.0580714	0.0646982	0.369413	-0.068737	0.18488	1.05979	0.933572	1.20307
	rs114165349	C	G	-0.1948	0.034	32.8262	1.01e-08	0.0337	T-cell surface glycoprotein CD5 levels	GCST90274773	finngen_R7_I9_ISCHHEART		rs7242462	-0.0361802	0.0956547	0.705254	GCST90274787	finngen_R7_I9_ISCHHEART	Fibroblast growth factor 19 levels	Inverse variance weighted	3	-0.027161	0.0384275	0.479684	-0.102479	0.0481569	0.973205	0.902597	1.04934
	rs2247769	T	C	-0.1705	0.0114	223.686	1.42e-50	0.5577	T-cell surface glycoprotein CD5 levels	GCST90274773	finngen_R7_I9_ISCHHEART		All - Inverse variance weighted	-0.0456036	0.078531	0.561437	GCST90274787	finngen_R7_I9_ISCHHEART	Fibroblast growth factor 19 levels	MR Egger	3	-0.0130354	0.179408	0.953826	-0.364675	0.338605	0.987049	0.694422	1.40299
	rs704	A	G	-0.1404	0.0111	159.988	1.14e-36	0.4726	T-cell surface glycoprotein CD5 levels	GCST90274773	finngen_R7_I9_ISCHHEART		All - MR Egger	0.498142	0.399371	0.300784	GCST90274787	finngen_R7_I9_ISCHHEART	Fibroblast growth factor 19 levels	Weighted median	3	-0.0277351	0.0449899	0.537581	-0.115915	0.060445	0.972646	0.890551	1.06231
	rs11265493	A	G	0.2122	0.0119	317.978	3.99e-71	0.4066	T-cell surface glycoprotein CD6 isoform levels	GCST90274774	finngen_R7_I9_ISCHHEART		rs4938993	0.0305903	0.0207843	0.141075	GCST90274787	finngen_R7_I9_ISCHHEART	Fibroblast growth factor 19 levels	Weighted mode	3	-0.0333684	0.0485078	0.562584	-0.128444	0.0617068	0.967182	0.879463	1.06365
	rs3828139	T	C	0.0744	0.0119	39.0888	4.05e-10	0.4677	T-cell surface glycoprotein CD6 isoform levels	GCST90274774	finngen_R7_I9_ISCHHEART		rs494417	-0.0220706	0.0738997	0.765203	GCST90274788	finngen_R7_I9_ISCHHEART	Fibroblast growth factor 21 levels	Inverse variance weighted (multiplicative random effects)	4	0.0568916	0.0563714	0.312865	-0.0535964	0.16738	1.05854	0.947815	1.1822
	rs4672486	A	G	0.0661	0.0117	31.9177	1.61e-08	0.4329	T-cell surface glycoprotein CD6 isoform levels	GCST90274774	finngen_R7_I9_ISCHHEART		All - Inverse variance weighted	0.0267301	0.020008	0.181559	GCST90274788	finngen_R7_I9_ISCHHEART	Fibroblast growth factor 21 levels	MR Egger	4	-0.23187	0.229664	0.418972	-0.682012	0.218273	0.793049	0.505599	1.24393
	rs56272634	T	C	0.0704	0.0126	31.2179	2.31e-08	0.6994	T-cell surface glycoprotein CD6 isoform levels	GCST90274774	finngen_R7_I9_ISCHHEART		All - MR Egger				GCST90274788	finngen_R7_I9_ISCHHEART	Fibroblast growth factor 21 levels	Weighted median	4	0.0425929	0.0494458	0.389016	-0.054321	0.139507	1.04351	0.947128	1.14971
	rs72837690	T	C	-0.0776	0.0125	38.5393	5.37e-10	0.6405	CUB domain-containing protein 1 levels	GCST90274775	finngen_R7_I9_ISCHHEART		rs12290068	-0.0992301	0.0719355	0.167761	GCST90274788	finngen_R7_I9_ISCHHEART	Fibroblast growth factor 21 levels	Weighted mode	4	-0.0227415	0.0529389	0.696486	-0.126502	0.0810188	0.977515	0.881173	1.08439
	rs113010081	T	C	-0.5767	0.0184	982.345	1.24e-215	0.8759	CUB domain-containing protein 1 levels	GCST90274775	finngen_R7_I9_ISCHHEART		rs2276862	-0.0183049	0.0334525	0.584248	GCST90274789	finngen_R7_I9_ISCHHEART	Fibroblast growth factor 23 levels	Inverse variance weighted	2	0.0816916	0.0600861	0.173964	-0.0360772	0.19946	1.08512	0.964566	1.22074
	rs140505982	T	C	-0.2294	0.0415	30.5556	3.24e-08	0.0248	CUB domain-containing protein 1 levels	GCST90274775	finngen_R7_I9_ISCHHEART		rs672806	0.109914	0.100361	0.273435	GCST90274790	finngen_R7_I9_ISCHHEART	Fibroblast growth factor 5 levels	Inverse variance weighted	2	0.0377861	0.0171202	0.0273071	0.00423041	0.0713417	1.03851	1.00424	1.07395
	rs17692864	T	C	0.2321	0.0283	67.2632	2.38e-16	0.9406	CUB domain-containing protein 1 levels	GCST90274775	finngen_R7_I9_ISCHHEART		rs7618923	-0.0611433	0.0593815	0.303165	GCST90274791	finngen_R7_I9_ISCHHEART	Fms-related tyrosine kinase 3 ligand levels	Inverse variance weighted	9	0.0358925	0.0278903	0.198124	-0.0187725	0.0905576	1.03654	0.981403	1.09478
	rs8064426	A	G	-0.4104	0.0173	562.759	2.11e-124	0.1459	CUB domain-containing protein 1 levels	GCST90274775	finngen_R7_I9_ISCHHEART		rs9272226	0.0696805	0.0903182	0.440411	GCST90274791	finngen_R7_I9_ISCHHEART	Fms-related tyrosine kinase 3 ligand levels	MR Egger	9	0.0221659	0.0443426	0.632489	-0.0647457	0.109077	1.02241	0.937306	1.11525
	rs113348389	T	C	-0.7068	0.0379	347.788	1.28e-77	0.9728	CUB domain-containing protein 1 levels	GCST90274775	finngen_R7_I9_ISCHHEART		All - Inverse variance weighted	-0.0209875	0.0261509	0.422234	GCST90274791	finngen_R7_I9_ISCHHEART	Fms-related tyrosine kinase 3 ligand levels	Weighted median	9	0.0410255	0.030057	0.172277	-0.0178862	0.0999371	1.04188	0.982273	1.1051
	rs2287936	A	G	0.7276	0.0191	1451.17	1.9469396263938e-308	0.1067	CUB domain-containing protein 1 levels	GCST90274775	finngen_R7_I9_ISCHHEART		All - MR Egger	-0.0598942	0.0586859	0.382576	GCST90274791	finngen_R7_I9_ISCHHEART	Fms-related tyrosine kinase 3 ligand levels	Weighted mode	9	0.0428654	0.0313092	0.20817	-0.0185007	0.104231	1.0438	0.981669	1.10986
	rs485073	A	G	0.3098	0.0113	751.633	1.77e-165	0.5286	Macrophage colony-stimulating factor 1 levels	GCST90274776	finngen_R7_I9_ISCHHEART		rs17610659	0.0188691	0.0475295	0.69137	GCST90274792	finngen_R7_I9_ISCHHEART	Glial cell line-derived neurotrophic factor levels	Inverse variance weighted	3	0.0114767	0.0563474	0.838606	-0.0989642	0.121918	1.01154	0.905775	1.12966
	rs635634	T	C	-0.2482	0.0166	223.557	1.52e-50	0.1875	Macrophage colony-stimulating factor 1 levels	GCST90274776	finngen_R7_I9_ISCHHEART		All - Inverse variance weighted				GCST90274792	finngen_R7_I9_ISCHHEART	Glial cell line-derived neurotrophic factor levels	MR Egger	3	-0.130179	0.0803637	0.352092	-0.287692	0.0273333	0.877938	0.749992	1.02771
	rs7296588	A	G	-0.1159	0.0116	99.8277	1.66e-23	0.4365	Macrophage colony-stimulating factor 1 levels	GCST90274776	finngen_R7_I9_ISCHHEART		All - MR Egger				GCST90274792	finngen_R7_I9_ISCHHEART	Glial cell line-derived neurotrophic factor levels	Weighted median	3	0.00650938	0.035869	0.855994	-0.0637939	0.0768127	1.00653	0.938198	1.07984
	rs72995492	A	T	0.2394	0.042	32.49	1.2e-08	0.0243	Cystatin D levels	GCST90274777	finngen_R7_I9_ISCHHEART		rs11054089	0.00634505	0.0523781	0.903581	GCST90274792	finngen_R7_I9_ISCHHEART	Glial cell line-derived neurotrophic factor levels	Weighted mode	3	-0.0354442	0.0376592	0.445962	-0.109256	0.0383677	0.965177	0.896501	1.03911
	rs114882743	A	T	-0.3259	0.0548	35.3678	2.73e-09	0.9804	Cystatin D levels	GCST90274777	finngen_R7_I9_ISCHHEART		rs112961631	0.0459047	0.0563835	0.415558	GCST90274793	finngen_R7_I9_ISCHHEART	Hepatocyte growth factor levels	Inverse variance weighted	2	0.100462	0.0670368	0.133977	-0.0309305	0.231854	1.10568	0.969543	1.26094
	rs17700884	T	G	-0.105	0.0136	59.6075	1.16e-14	0.3783	Cystatin D levels	GCST90274777	finngen_R7_I9_ISCHHEART		rs1509659	-0.171045	0.126972	0.177947	GCST90274795	finngen_R7_I9_ISCHHEART	Interleukin-10 levels	Inverse variance weighted	4	-0.107776	0.0543728	0.0474596	-0.214347	-0.00120574	0.897828	0.807068	0.998795
	rs115140093	T	C	-0.5186	0.042	152.464	5.02e-35	0.9732	Cystatin D levels	GCST90274777	finngen_R7_I9_ISCHHEART		rs35106244	0.0888631	0.103725	0.3916	GCST90274795	finngen_R7_I9_ISCHHEART	Interleukin-10 levels	MR Egger	4	-0.479144	0.245505	0.190242	-0.960333	0.00204447	0.619313	0.382765	1.00205
	rs12646113	T	C	0.0977	0.0136	51.6073	6.78e-13	0.246	Cystatin D levels	GCST90274777	finngen_R7_I9_ISCHHEART		rs6106715	0.00763737	0.0215939	0.723577	GCST90274795	finngen_R7_I9_ISCHHEART	Interleukin-10 levels	Weighted median	4	-0.127651	0.049581	0.0100356	-0.22483	-0.0304725	0.88016	0.798652	0.969987
	rs2523495	T	C	0.1095	0.0196	31.2116	2.31e-08	0.1048	Cystatin D levels	GCST90274777	finngen_R7_I9_ISCHHEART		rs72748935	-0.115263	0.105956	0.276665	GCST90274795	finngen_R7_I9_ISCHHEART	Interleukin-10 levels	Weighted mode	4	-0.144657	0.0565438	0.0833359	-0.255483	-0.0338313	0.865319	0.774542	0.966735
	rs72651343	T	C	-0.6096	0.0619	96.9859	6.98e-23	0.9892	Cystatin D levels	GCST90274777	finngen_R7_I9_ISCHHEART		rs77415137	-0.345127	0.134173	0.010104	GCST90274797	finngen_R7_I9_ISCHHEART	Interleukin-10 receptor subunit beta levels	Inverse variance weighted	3	0.0396324	0.018647	0.0335528	0.00308431	0.0761806	1.04043	1.00309	1.07916
	rs11569551	A	G	0.2584	0.0327	62.4438	2.74e-15	0.0429	Cystatin D levels	GCST90274777	finngen_R7_I9_ISCHHEART		All - Inverse variance weighted	0.000430073	0.0243934	0.985933	GCST90274797	finngen_R7_I9_ISCHHEART	Interleukin-10 receptor subunit beta levels	MR Egger	3	-0.010721	0.063279	0.893156	-0.134748	0.113306	0.989336	0.873936	1.11997
	rs11950562	A	C	0.0785	0.0132	35.3664	2.73e-09	0.5494	Cystatin D levels	GCST90274777	finngen_R7_I9_ISCHHEART		All - MR Egger	0.0270237	0.0406875	0.535975	GCST90274797	finngen_R7_I9_ISCHHEART	Interleukin-10 receptor subunit beta levels	Weighted median	3	0.0388905	0.0190267	0.0409536	0.00159823	0.0761829	1.03966	1.0016	1.07916
	rs184708984	T	C	-0.6334	0.1109	32.6207	1.12e-08	0.0083	Fractalkine levels	GCST90274778	finngen_R7_I9_ISCHHEART		rs3732378	-0.159933	0.115645	0.166676	GCST90274797	finngen_R7_I9_ISCHHEART	Interleukin-10 receptor subunit beta levels	Weighted mode	3	0.0356503	0.0196511	0.211321	-0.00286579	0.0741664	1.03629	0.997138	1.07699
	rs344560	T	C	-0.4894	0.0273	321.368	7.29e-72	0.0625	Fractalkine levels	GCST90274778	finngen_R7_I9_ISCHHEART		rs635634	-0.258265	0.0866158	0.00286628	GCST90274798	finngen_R7_I9_ISCHHEART	Interleukin-12 subunit beta levels	Inverse variance weighted	12	-0.0140223	0.0171382	0.413248	-0.0476132	0.0195685	0.986076	0.953503	1.01976
	rs11574915	A	C	-0.1464	0.017	74.1625	7.19e-18	0.8639	Fractalkine levels	GCST90274778	finngen_R7_I9_ISCHHEART		rs6937696	-0.0308001	0.102925	0.764751	GCST90274798	finngen_R7_I9_ISCHHEART	Interleukin-12 subunit beta levels	MR Egger	12	-0.0483781	0.0232151	0.0637777	-0.0938797	-0.00287662	0.952773	0.910392	0.997128
	rs62292952	T	G	0.2346	0.0185	160.81	7.53e-37	0.8822	Fractalkine levels	GCST90274778	finngen_R7_I9_ISCHHEART		rs8052631	-0.0688127	0.127713	0.590019	GCST90274798	finngen_R7_I9_ISCHHEART	Interleukin-12 subunit beta levels	Weighted median	12	-0.029822	0.0170054	0.0794858	-0.0631526	0.0035086	0.970618	0.9388	1.00351
	rs9469127	C	G	-0.4884	0.0277	310.879	1.41e-69	0.9365	Fractalkine levels	GCST90274778	finngen_R7_I9_ISCHHEART		All - Inverse variance weighted	-0.147097	0.0550898	0.00758221	GCST90274798	finngen_R7_I9_ISCHHEART	Interleukin-12 subunit beta levels	Weighted mode	12	-0.0309044	0.0158514	0.0771654	-0.061973	0.000164279	0.969568	0.939908	1.00016
	rs11608458	T	C	-0.0707	0.0122	33.583	6.83e-09	0.6366	Fractalkine levels	GCST90274778	finngen_R7_I9_ISCHHEART		All - MR Egger	-0.334491	0.309288	0.392539	GCST90274800	finngen_R7_I9_ISCHHEART	Interleukin-15 receptor subunit alpha levels	Inverse variance weighted	2	0.00623124	0.0195623	0.750081	-0.0321109	0.0445733	1.00625	0.968399	1.04558
	rs138854302	T	C	-0.1391	0.0205	46.0412	1.16e-11	0.0915	C-X-C motif chemokine 1 levels	GCST90274779	finngen_R7_I9_ISCHHEART		rs1366946	0.026987	0.0304092	0.374829	GCST90274802	finngen_R7_I9_ISCHHEART	Interleukin-17C levels	Inverse variance weighted	2	0.0516333	0.0824663	0.531241	-0.110001	0.213267	1.05299	0.895834	1.23772
	rs16942887	A	G	0.1658	0.0171	94.0106	3.14e-22	0.1303	C-X-C motif chemokine 1 levels	GCST90274779	finngen_R7_I9_ISCHHEART		All - Inverse variance weighted				GCST90274803	finngen_R7_I9_ISCHHEART	Interleukin-18 levels	Inverse variance weighted	4	0.00361417	0.0450064	0.935996	-0.0845983	0.0918266	1.00362	0.918881	1.09617
	rs174535	T	C	-0.0735	0.0121	36.8981	1.24e-09	0.6459	C-X-C motif chemokine 1 levels	GCST90274779	finngen_R7_I9_ISCHHEART		All - MR Egger				GCST90274803	finngen_R7_I9_ISCHHEART	Interleukin-18 levels	MR Egger	4	0.232233	0.14754	0.256138	-0.0569456	0.521411	1.26141	0.944645	1.6844
	rs2024570	T	C	-0.1985	0.0341	33.8854	5.85e-09	0.0394	C-X-C motif chemokine 10 levels	GCST90274780	finngen_R7_I9_ISCHHEART		rs115140093	-0.0885351	0.0580322	0.127105	GCST90274803	finngen_R7_I9_ISCHHEART	Interleukin-18 levels	Weighted median	4	0.0378235	0.0360697	0.294353	-0.0328732	0.10852	1.03855	0.967661	1.11463
	rs2740488	A	C	0.1156	0.0133	75.5462	3.57e-18	0.7485	C-X-C motif chemokine 10 levels	GCST90274780	finngen_R7_I9_ISCHHEART		rs12646113	0.0147045	0.09461	0.876488	GCST90274803	finngen_R7_I9_ISCHHEART	Interleukin-18 levels	Weighted mode	4	0.0404264	0.0481795	0.463021	-0.0540054	0.134858	1.04125	0.947427	1.14437
	rs45617141	T	G	0.2803	0.0512	29.9713	4.38e-08	0.9812	C-X-C motif chemokine 10 levels	GCST90274780	finngen_R7_I9_ISCHHEART		rs2523495	0.397877	0.12607	0.00159954	GCST90274804	finngen_R7_I9_ISCHHEART	interleukin-18 receptor 1 levels	Inverse variance weighted	3	-0.0125742	0.0209722	0.548796	-0.0536797	0.0285313	0.987505	0.947736	1.02894
	rs6073958	T	C	-0.2858	0.0144	393.912	1.16e-87	0.8039	C-X-C motif chemokine 10 levels	GCST90274780	finngen_R7_I9_ISCHHEART		rs72651343	-0.115046	0.078741	0.143995	GCST90274804	finngen_R7_I9_ISCHHEART	interleukin-18 receptor 1 levels	MR Egger	3	-0.0919083	0.21644	0.744357	-0.516131	0.332314	0.912189	0.596825	1.39419
	rs705379	A	G	0.0789	0.012	43.2306	4.87e-11	0.4598	C-X-C motif chemokine 10 levels	GCST90274780	finngen_R7_I9_ISCHHEART		All - Inverse variance weighted	-0.0287083	0.0856417	0.737463	GCST90274804	finngen_R7_I9_ISCHHEART	interleukin-18 receptor 1 levels	Weighted median	3	-0.0135006	0.0218597	0.536838	-0.0563457	0.0293445	0.98659	0.945212	1.02978
	rs798893	C	G	0.095	0.0141	45.3951	1.61e-11	0.2138	C-X-C motif chemokine 10 levels	GCST90274780	finngen_R7_I9_ISCHHEART		All - MR Egger	-0.146121	0.11197	0.321841	GCST90274804	finngen_R7_I9_ISCHHEART	interleukin-18 receptor 1 levels	Weighted mode	3	-0.0146555	0.0227548	0.585538	-0.059255	0.029944	0.985451	0.942466	1.0304
	rs116889819	A	G	-0.176	0.03	34.4178	4.45e-09	0.0455	C-X-C motif chemokine 11 levels	GCST90274781	finngen_R7_I9_ISCHHEART		rs10733789	-0.269157	0.107103	0.011969	GCST90274817	finngen_R7_I9_ISCHHEART	Interleukin-8 levels	Inverse variance weighted	2	0.161844	0.119652	0.176176	-0.0726736	0.396361	1.17568	0.929904	1.48641
	rs12141791	A	G	0.0859	0.013	43.6616	3.9e-11	0.6981	C-X-C motif chemokine 11 levels	GCST90274781	finngen_R7_I9_ISCHHEART		rs6827617	0.0499041	0.0467001	0.285246	GCST90274818	finngen_R7_I9_ISCHHEART	Latency-associated peptide transforming growth factor beta 1 levels	Inverse variance weighted	2	0.0452021	0.0397482	0.25545	-0.0327044	0.123109	1.04624	0.967825	1.13101
	rs141782294	A	G	0.3767	0.0445	71.6591	2.56e-17	0.9777	C-X-C motif chemokine 11 levels	GCST90274781	finngen_R7_I9_ISCHHEART		rs75612655	0.204055	0.294432	0.488281	GCST90274820	finngen_R7_I9_ISCHHEART	Leukemia inhibitory factor receptor levels	Inverse variance weighted	3	-0.0905465	0.0287503	0.00163597	-0.146897	-0.034196	0.913432	0.863383	0.966382
	rs2155053	T	C	-0.3212	0.0264	148.028	4.68e-34	0.9461	C-X-C motif chemokine 11 levels	GCST90274781	finngen_R7_I9_ISCHHEART		All - Inverse variance weighted	0.00318069	0.0843641	0.969925	GCST90274820	finngen_R7_I9_ISCHHEART	Leukemia inhibitory factor receptor levels	MR Egger	3	-0.120415	0.0598068	0.293471	-0.237636	-0.00319318	0.886553	0.78849	0.996812
	rs2926741	T	C	-0.0704	0.0126	31.2179	2.31e-08	0.3436	C-X-C motif chemokine 11 levels	GCST90274781	finngen_R7_I9_ISCHHEART		All - MR Egger	0.330658	0.123865	0.228178	GCST90274820	finngen_R7_I9_ISCHHEART	Leukemia inhibitory factor receptor levels	Weighted median	3	-0.0915833	0.0316652	0.00382504	-0.153647	-0.0295196	0.912485	0.857575	0.970912
	rs4734879	A	G	0.1136	0.0137	68.7568	1.11e-16	0.7422	C-X-C motif chemokine 5 levels	GCST90274782	finngen_R7_I9_ISCHHEART		rs10821552	-0.014428	0.0726026	0.842477	GCST90274820	finngen_R7_I9_ISCHHEART	Leukemia inhibitory factor receptor levels	Weighted mode	3	-0.098581	0.0331765	0.0970516	-0.163607	-0.0335551	0.906122	0.849076	0.967002
	rs77095316	T	G	-0.1416	0.0238	35.3975	2.69e-09	0.0705	C-X-C motif chemokine 5 levels	GCST90274782	finngen_R7_I9_ISCHHEART		rs425535	0.0307369	0.0250196	0.219253	GCST90274821	finngen_R7_I9_ISCHHEART	Monocyte chemoattractant protein-1 levels	Inverse variance weighted (multiplicative random effects)	4	0.0170036	0.0504436	0.736056	-0.0818659	0.115873	1.01715	0.921395	1.12285
	rs11713634	A	G	-0.0978	0.015	42.5104	7.03e-11	0.2943	C-X-C motif chemokine 5 levels	GCST90274782	finngen_R7_I9_ISCHHEART		rs6993770	-0.0499514	0.0913134	0.584356	GCST90274821	finngen_R7_I9_ISCHHEART	Monocyte chemoattractant protein-1 levels	MR Egger	4	0.0194686	0.132922	0.896984	-0.241058	0.279995	1.01966	0.785796	1.32312
	rs2468187	T	C	-0.1618	0.0118	188.015	8.62e-43	0.4162	C-X-C motif chemokine 5 levels	GCST90274782	finngen_R7_I9_ISCHHEART		rs7090111	-0.142411	0.0473705	0.00264437	GCST90274821	finngen_R7_I9_ISCHHEART	Monocyte chemoattractant protein-1 levels	Weighted median	4	-0.0506894	0.0467207	0.277946	-0.142262	0.0408831	0.950574	0.867394	1.04173
	rs4512994	A	C	0.1172	0.0116	102.08	5.33e-24	0.4634	C-X-C motif chemokine 5 levels	GCST90274782	finngen_R7_I9_ISCHHEART		rs7636889	-0.131467	0.129451	0.30983	GCST90274821	finngen_R7_I9_ISCHHEART	Monocyte chemoattractant protein-1 levels	Weighted mode	4	-0.0597991	0.0921974	0.56282	-0.240506	0.120908	0.941954	0.78623	1.12852
	rs62501135	A	G	-0.1532	0.0148	107.15	4.13e-25	0.2051	C-X-C motif chemokine 5 levels	GCST90274782	finngen_R7_I9_ISCHHEART		rs79649467	0.0235558	0.0818524	0.773512	GCST90274822	finngen_R7_I9_ISCHHEART	Monocyte chemoattractant protein 2 levels	Inverse variance weighted	2	-0.0476278	0.0454788	0.294983	-0.136766	0.0415106	0.953489	0.872174	1.04238
	rs704	A	G	-0.1085	0.0116	87.487	8.48e-21	0.4755	C-X-C motif chemokine 5 levels	GCST90274782	finngen_R7_I9_ISCHHEART		All - Inverse variance weighted	-0.0107033	0.0302319	0.723309	GCST90274823	finngen_R7_I9_ISCHHEART	Monocyte chemoattractant protein-3 levels	Inverse variance weighted (multiplicative random effects)	5	0.013298	0.0572067	0.816185	-0.0988272	0.125423	1.01339	0.905899	1.13363
	rs79287178	A	G	-0.4987	0.0343	211.393	6.82e-48	0.0334	C-X-C motif chemokine 5 levels	GCST90274782	finngen_R7_I9_ISCHHEART		All - MR Egger	0.0495252	0.0439272	0.322608	GCST90274823	finngen_R7_I9_ISCHHEART	Monocyte chemoattractant protein-3 levels	MR Egger	5	0.0154808	0.134501	0.915639	-0.248142	0.279103	1.0156	0.780249	1.32194
	rs117191103	T	C	0.3553	0.0437	66.104	4.28e-16	0.0208	C-X-C motif chemokine 6 levels	GCST90274783	finngen_R7_I9_ISCHHEART		rs12075	0.24343	0.098385	0.0133513	GCST90274823	finngen_R7_I9_ISCHHEART	Monocyte chemoattractant protein-3 levels	Weighted median	5	0.0289667	0.0407466	0.477147	-0.0508967	0.10883	1.02939	0.950377	1.11497
	rs1883832	T	C	-0.4519	0.0126	1286.3	1.07e-281	0.2575	C-X-C motif chemokine 6 levels	GCST90274783	finngen_R7_I9_ISCHHEART		rs74361503	0.222813	0.0680324	0.00105625	GCST90274823	finngen_R7_I9_ISCHHEART	Monocyte chemoattractant protein-3 levels	Weighted mode	5	0.0286335	0.0479533	0.582589	-0.065355	0.122622	1.02905	0.936735	1.13046
	rs7250371	T	C	0.0686	0.0116	34.9729	3.34e-09	0.3648	C-X-C motif chemokine 6 levels	GCST90274783	finngen_R7_I9_ISCHHEART		All - Inverse variance weighted	0.229482	0.0559571	4.11299e-05	GCST90274824	finngen_R7_I9_ISCHHEART	Monocyte chemoattractant protein-4 levels	Inverse variance weighted	6	0.0188462	0.0294727	0.522532	-0.0389203	0.0766128	1.01902	0.961827	1.07962
	rs73128569	A	T	-0.1788	0.0268	44.5108	2.53e-11	0.9406	C-X-C motif chemokine 6 levels	GCST90274783	finngen_R7_I9_ISCHHEART		All - MR Egger				GCST90274824	finngen_R7_I9_ISCHHEART	Monocyte chemoattractant protein-4 levels	MR Egger	6	0.0569475	0.094588	0.579597	-0.128445	0.24234	1.0586	0.879462	1.27423
	rs11740708	A	G	-0.3888	0.0198	385.587	7.56e-86	0.0906	C-X-C motif chemokine 9 levels	GCST90274784	finngen_R7_I9_ISCHHEART		rs12191307	-0.341091	0.0962996	0.00039714	GCST90274824	finngen_R7_I9_ISCHHEART	Monocyte chemoattractant protein-4 levels	Weighted median	6	0.00549517	0.0326453	0.866324	-0.0584897	0.06948	1.00551	0.943188	1.07195
	rs2194229	A	T	-0.1683	0.0179	88.402	5.34e-21	0.1296	C-X-C motif chemokine 9 levels	GCST90274784	finngen_R7_I9_ISCHHEART		rs783149	-0.124963	0.130779	0.339311	GCST90274824	finngen_R7_I9_ISCHHEART	Monocyte chemoattractant protein-4 levels	Weighted mode	6	-0.0171658	0.057124	0.775889	-0.129129	0.0947972	0.982981	0.878861	1.09944
	rs77671113	A	C	-0.1194	0.0208	32.952	9.45e-09	0.0859	C-X-C motif chemokine 9 levels	GCST90274784	finngen_R7_I9_ISCHHEART		All - Inverse variance weighted	-0.265104	0.103194	0.0101993	GCST90274825	finngen_R7_I9_ISCHHEART	Macrophage inflammatory protein 1a levels	Inverse variance weighted	5	-0.0105818	0.0226099	0.639772	-0.0548972	0.0337336	0.989474	0.946582	1.03431
	rs117524772	A	C	0.2911	0.0451	41.6612	1.09e-10	0.0232	C-X-C motif chemokine 9 levels	GCST90274784	finngen_R7_I9_ISCHHEART		All - MR Egger				GCST90274825	finngen_R7_I9_ISCHHEART	Macrophage inflammatory protein 1a levels	MR Egger	5	-0.0155391	0.0448866	0.75206	-0.103517	0.0724386	0.984581	0.901661	1.07513
	rs1812326	T	C	0.2401	0.0117	421.127	1.39e-93	0.3831	Delta and Notch-like epidermal growth factor-related receptor levels	GCST90274785	finngen_R7_I9_ISCHHEART		rs207671	0.0263895	0.0797989	0.740871	GCST90274825	finngen_R7_I9_ISCHHEART	Macrophage inflammatory protein 1a levels	Weighted median	5	-0.013358	0.0236509	0.572211	-0.0597137	0.0329978	0.986731	0.942034	1.03355
	rs58933240	A	C	0.2921	0.0144	411.47	1.75e-91	0.626	Delta and Notch-like epidermal growth factor-related receptor levels	GCST90274785	finngen_R7_I9_ISCHHEART		rs35032874	-0.101873	0.0651959	0.118153	GCST90274825	finngen_R7_I9_ISCHHEART	Macrophage inflammatory protein 1a levels	Weighted mode	5	-0.00996545	0.0246556	0.706754	-0.0582905	0.0383596	0.990084	0.943376	1.0391
	rs11759846	A	G	-0.3263	0.0266	150.477	1.36e-34	0.0799	Delta and Notch-like epidermal growth factor-related receptor levels	GCST90274785	finngen_R7_I9_ISCHHEART		rs62193248	0.00533606	0.0417432	0.898283	GCST90274826	finngen_R7_I9_ISCHHEART	Matrix metalloproteinase-1 levels	Inverse variance weighted	7	0.0282781	0.0317076	0.372479	-0.0338688	0.0904249	1.02868	0.966698	1.09464
	rs117639761	A	C	-0.3246	0.0413	61.7727	3.85e-15	0.9561	Delta and Notch-like epidermal growth factor-related receptor levels	GCST90274785	finngen_R7_I9_ISCHHEART		rs6517655	-0.0418617	0.117174	0.720897	GCST90274826	finngen_R7_I9_ISCHHEART	Matrix metalloproteinase-1 levels	MR Egger	7	0.013688	0.0574834	0.821239	-0.0989795	0.126355	1.01378	0.905761	1.13469
	rs712048	A	C	-0.5147	0.0158	1061.19	8.99e-233	0.1497	Delta and Notch-like epidermal growth factor-related receptor levels	GCST90274785	finngen_R7_I9_ISCHHEART		All - Inverse variance weighted	-0.0190658	0.0310232	0.538842	GCST90274826	finngen_R7_I9_ISCHHEART	Matrix metalloproteinase-1 levels	Weighted median	7	0.0265789	0.0381418	0.485901	-0.048179	0.101337	1.02694	0.952963	1.10665
	rs77527696	T	C	-0.2538	0.0465	29.7905	4.81e-08	0.0298	Delta and Notch-like epidermal growth factor-related receptor levels	GCST90274785	finngen_R7_I9_ISCHHEART		All - MR Egger	0.0125574	0.0888107	0.900514	GCST90274826	finngen_R7_I9_ISCHHEART	Matrix metalloproteinase-1 levels	Weighted mode	7	0.0136098	0.042101	0.757464	-0.0689082	0.0961278	1.0137	0.933412	1.1009
	rs11870164	T	C	0.0751	0.013	33.3728	7.61e-09	0.2772	Protein S100-A12 levels	GCST90274786	finngen_R7_I9_ISCHHEART		rs3014874	0.0941593	0.0532608	0.0770792	GCST90274827	finngen_R7_I9_ISCHHEART	Matrix metalloproteinase-10 levels	Inverse variance weighted	5	-0.0324472	0.0287573	0.259188	-0.0888114	0.0239171	0.968074	0.915018	1.02421
	rs12075	A	G	0.1694	0.0113	224.735	8.39e-51	0.5552	Protein S100-A12 levels	GCST90274786	finngen_R7_I9_ISCHHEART		rs61803119	-0.0579191	0.0954857	0.544134	GCST90274827	finngen_R7_I9_ISCHHEART	Matrix metalloproteinase-10 levels	MR Egger	5	-0.0175159	0.0509903	0.753877	-0.117457	0.0824251	0.982637	0.889179	1.08592
	rs1846616	A	T	0.0856	0.0119	51.7432	6.33e-13	0.362	Protein S100-A12 levels	GCST90274786	finngen_R7_I9_ISCHHEART		All - Inverse variance weighted	0.0580714	0.0646982	0.369413	GCST90274827	finngen_R7_I9_ISCHHEART	Matrix metalloproteinase-10 levels	Weighted median	5	-0.0380373	0.0328868	0.247431	-0.102495	0.0264208	0.962677	0.902582	1.02677
	rs35728689	A	G	0.3004	0.0198	230.181	5.44e-52	0.0959	Protein S100-A12 levels	GCST90274786	finngen_R7_I9_ISCHHEART		All - MR Egger				GCST90274827	finngen_R7_I9_ISCHHEART	Matrix metalloproteinase-10 levels	Weighted mode	5	-0.0425063	0.0369069	0.313592	-0.114844	0.0298312	0.958384	0.891505	1.03028
	rs11987533	A	G	0.1171	0.0198	34.9771	3.34e-09	0.1374	Fibroblast growth factor 19 levels	GCST90274787	finngen_R7_I9_ISCHHEART		rs13103023	-0.110138	0.0984767	0.263391	GCST90274830	finngen_R7_I9_ISCHHEART	Osteoprotegerin levels	Inverse variance weighted (multiplicative random effects)	4	-0.026904	0.0729135	0.712139	-0.169814	0.116006	0.973455	0.843821	1.123
	rs12075	A	G	0.189	0.0114	274.861	9.89e-62	0.5553	Fibroblast growth factor 19 levels	GCST90274787	finngen_R7_I9_ISCHHEART		rs516246	-0.0375544	0.0494523	0.44761	GCST90274830	finngen_R7_I9_ISCHHEART	Osteoprotegerin levels	MR Egger	4	-0.477066	0.46156	0.409935	-1.38172	0.427593	0.620602	0.251145	1.53356
	rs2721961	T	G	-0.1201	0.0133	81.5423	1.72e-19	0.7293	Fibroblast growth factor 19 levels	GCST90274787	finngen_R7_I9_ISCHHEART		rs7005978	0.0503724	0.0778095	0.517385	GCST90274830	finngen_R7_I9_ISCHHEART	Osteoprotegerin levels	Weighted median	4	-0.027847	0.0412503	0.499628	-0.108698	0.0530036	0.972537	0.897002	1.05443
	rs3136676	A	G	0.3903	0.0251	241.796	1.6e-54	0.9384	Fibroblast growth factor 19 levels	GCST90274787	finngen_R7_I9_ISCHHEART		All - Inverse variance weighted	-0.027161	0.0384275	0.479684	GCST90274830	finngen_R7_I9_ISCHHEART	Osteoprotegerin levels	Weighted mode	4	-0.0174557	0.0411631	0.700091	-0.0981354	0.0632239	0.982696	0.906526	1.06527
	rs3917900	A	G	0.1557	0.012	168.351	1.7e-38	0.6401	Fibroblast growth factor 19 levels	GCST90274787	finngen_R7_I9_ISCHHEART		All - MR Egger	-0.0130354	0.179408	0.953826	GCST90274831	finngen_R7_I9_ISCHHEART	Oncostatin-M levels	Inverse variance weighted	3	0.0566315	0.0524917	0.280647	-0.0462522	0.159515	1.05827	0.954801	1.17294
	rs72825017	T	G	-0.1997	0.0251	63.3007	1.77e-15	0.0594	Fibroblast growth factor 21 levels	GCST90274788	finngen_R7_I9_ISCHHEART		rs1260326	0.177569	0.0632913	0.00502253	GCST90274831	finngen_R7_I9_ISCHHEART	Oncostatin-M levels	MR Egger	3	0.0164858	0.264943	0.960438	-0.502803	0.535774	1.01662	0.604833	1.70877
	rs7612912	T	C	0.1281	0.012	113.956	1.33e-26	0.6276	Fibroblast growth factor 21 levels	GCST90274788	finngen_R7_I9_ISCHHEART		rs13229619	0.0615635	0.0741268	0.406247	GCST90274831	finngen_R7_I9_ISCHHEART	Oncostatin-M levels	Weighted median	3	0.0664746	0.0584042	0.255044	-0.0479975	0.180947	1.06873	0.953136	1.19835
	rs12075	A	G	-0.0899	0.013	47.8225	4.67e-12	0.5624	Fibroblast growth factor 21 levels	GCST90274788	finngen_R7_I9_ISCHHEART		rs2429473	0.188459	0.125475	0.133107	GCST90274831	finngen_R7_I9_ISCHHEART	Oncostatin-M levels	Weighted mode	3	0.074069	0.0614656	0.351425	-0.0464036	0.194542	1.07688	0.954657	1.21475
	rs2228467	T	C	-0.3169	0.0252	158.141	2.88e-36	0.9268	Fibroblast growth factor 21 levels	GCST90274788	finngen_R7_I9_ISCHHEART		rs838131	-0.0405103	0.0497631	0.415609	GCST90274833	finngen_R7_I9_ISCHHEART	Stem cell factor levels	Inverse variance weighted (multiplicative random effects)	10	0.0108232	0.0364988	0.76682	-0.0607144	0.0823609	1.01088	0.941092	1.08585
	rs4146770	T	C	-0.0933	0.0165	31.9739	1.56e-08	0.7978	Fibroblast growth factor 21 levels	GCST90274788	finngen_R7_I9_ISCHHEART		All - Inverse variance weighted	0.0568916	0.0563714	0.312865	GCST90274833	finngen_R7_I9_ISCHHEART	Stem cell factor levels	MR Egger	10	-0.028198	0.0779614	0.726949	-0.181002	0.124606	0.972196	0.834433	1.1327
	rs7116054	T	C	-0.0998	0.0179	31.0853	2.47e-08	0.1822	Fibroblast growth factor 21 levels	GCST90274788	finngen_R7_I9_ISCHHEART		All - MR Egger	-0.23187	0.229664	0.418972	GCST90274833	finngen_R7_I9_ISCHHEART	Stem cell factor levels	Weighted median	10	-0.0126207	0.0345082	0.714565	-0.0802568	0.0550153	0.987459	0.922879	1.05656
	rs7213460	A	G	0.0942	0.0132	50.9277	9.58e-13	0.4161	Fibroblast growth factor 23 levels	GCST90274789	finngen_R7_I9_ISCHHEART		rs3811621	0.0883586	0.0752224	0.240142	GCST90274833	finngen_R7_I9_ISCHHEART	Stem cell factor levels	Weighted mode	10	-0.0381203	0.0338131	0.288739	-0.104394	0.0281534	0.962597	0.90087	1.02855
	rs12075	A	G	0.0749	0.0114	43.1672	5.03e-11	0.5547	Fibroblast growth factor 23 levels	GCST90274789	finngen_R7_I9_ISCHHEART		rs6127099	0.0699391	0.0998734	0.483754	GCST90274835	finngen_R7_I9_ISCHHEART	Signaling lymphocytic activation molecule levels	Inverse variance weighted	4	-0.113722	0.0498412	0.0225074	-0.211411	-0.0160337	0.892506	0.809441	0.984094
	rs2201150	T	C	0.0785	0.0123	40.7314	1.75e-10	0.3561	Fibroblast growth factor 23 levels	GCST90274789	finngen_R7_I9_ISCHHEART		All - Inverse variance weighted	0.0816916	0.0600861	0.173964	GCST90274835	finngen_R7_I9_ISCHHEART	Signaling lymphocytic activation molecule levels	MR Egger	4	-0.00206572	0.226624	0.993555	-0.446248	0.442116	0.997936	0.640025	1.556
	rs2228467	T	C	-0.3316	0.0225	217.202	3.69e-49	0.9289	Fibroblast growth factor 23 levels	GCST90274789	finngen_R7_I9_ISCHHEART		All - MR Egger				GCST90274835	finngen_R7_I9_ISCHHEART	Signaling lymphocytic activation molecule levels	Weighted median	4	-0.123908	0.0586724	0.0346984	-0.238906	-0.00891003	0.883461	0.787489	0.99113
	rs757973	A	G	0.2002	0.0205	95.3719	1.58e-22	0.09	Fibroblast growth factor 5 levels	GCST90274790	finngen_R7_I9_ISCHHEART		rs36034102	0.0370795	0.0173489	0.0325749	GCST90274835	finngen_R7_I9_ISCHHEART	Signaling lymphocytic activation molecule levels	Weighted mode	4	-0.156371	0.0737698	0.124216	-0.30096	-0.0117824	0.855242	0.740107	0.988287
	rs79722574	T	C	-0.1215	0.0156	60.6601	6.78e-15	0.167	Fibroblast growth factor 5 levels	GCST90274790	finngen_R7_I9_ISCHHEART		rs75936934	0.0640656	0.105802	0.544832	GCST90274836	finngen_R7_I9_ISCHHEART	Sulfotransferase 1A1 levels	Inverse variance weighted	2	-0.0298858	0.0440467	0.497453	-0.116217	0.0564458	0.970556	0.890282	1.05807
	rs9940390	T	C	-0.0818	0.0133	37.8271	7.73e-10	0.7358	Fibroblast growth factor 5 levels	GCST90274790	finngen_R7_I9_ISCHHEART		All - Inverse variance weighted	0.0377861	0.0171202	0.0273071	GCST90274838	finngen_R7_I9_ISCHHEART	Transforming growth factor-alpha levels	Inverse variance weighted	2	-0.0622144	0.176364	0.724268	-0.407888	0.283459	0.939681	0.665053	1.32772
	rs12075	A	G	0.0667	0.0116	33.0625	8.92e-09	0.5552	Fibroblast growth factor 5 levels	GCST90274790	finngen_R7_I9_ISCHHEART		All - MR Egger				GCST90274840	finngen_R7_I9_ISCHHEART	TNF-beta levels	Inverse variance weighted	4	-0.0353469	0.0187834	0.059861	-0.0721623	0.00146856	0.965271	0.93038	1.00147
	rs6446951	A	G	-0.1894	0.0241	61.7626	3.87e-15	0.0665	Fms-related tyrosine kinase 3 ligand levels	GCST90274791	finngen_R7_I9_ISCHHEART		rs11212636	0.2619	0.105689	0.013211	GCST90274840	finngen_R7_I9_ISCHHEART	TNF-beta levels	MR Egger	4	-0.00502406	0.0254386	0.86169	-0.0548837	0.0448355	0.994989	0.946595	1.04586
	rs12075	A	G	0.0816	0.0115	50.3483	1.29e-12	0.5554	Fms-related tyrosine kinase 3 ligand levels	GCST90274791	finngen_R7_I9_ISCHHEART		rs144317085	-0.0751006	0.0781664	0.336663	GCST90274840	finngen_R7_I9_ISCHHEART	TNF-beta levels	Weighted median	4	-0.0305723	0.0169669	0.0715645	-0.0638275	0.00268283	0.96989	0.938167	1.00269
	rs74361503	T	C	-0.2873	0.027	113.225	1.93e-26	0.0558	Fms-related tyrosine kinase 3 ligand levels	GCST90274791	finngen_R7_I9_ISCHHEART		rs1866051	0.0629791	0.108059	0.560013	GCST90274840	finngen_R7_I9_ISCHHEART	TNF-beta levels	Weighted mode	4	-0.0284773	0.0174989	0.202138	-0.0627752	0.00582064	0.971924	0.939155	1.00584
	rs12123181	A	G	-0.0996	0.0151	43.5076	4.22e-11	0.2042	Fms-related tyrosine kinase 3 ligand levels	GCST90274791	finngen_R7_I9_ISCHHEART		rs55633025	0.15068	0.111013	0.174682	GCST90274841	finngen_R7_I9_ISCHHEART	Tumor necrosis factor receptor superfamily member 9 levels	Inverse variance weighted	2	0.107263	0.0578192	0.0635752	-0.0060625	0.220589	1.11323	0.993956	1.24681
	rs3135932	A	G	-0.1597	0.0154	107.54	3.39e-25	0.823	Fms-related tyrosine kinase 3 ligand levels	GCST90274791	finngen_R7_I9_ISCHHEART		rs7624160	0.0107417	0.0773967	0.889618	GCST90274842	finngen_R7_I9_ISCHHEART	Tumor necrosis factor ligand superfamily member 14 levels	Inverse variance weighted	4	-0.0210907	0.0296438	0.476792	-0.0791925	0.0370111	0.97913	0.923862	1.0377
	rs398518	A	G	-0.1293	0.0218	35.179	3.01e-09	0.9146	Fms-related tyrosine kinase 3 ligand levels	GCST90274791	finngen_R7_I9_ISCHHEART		rs76428106	0.0449998	0.033547	0.179791	GCST90274842	finngen_R7_I9_ISCHHEART	Tumor necrosis factor ligand superfamily member 14 levels	MR Egger	4	0.0162654	0.0447197	0.750918	-0.0713852	0.103916	1.0164	0.931103	1.10951
	rs67037615	T	C	-0.1528	0.0196	60.7763	6.39e-15	0.8893	Fms-related tyrosine kinase 3 ligand levels	GCST90274791	finngen_R7_I9_ISCHHEART		rs7726159	0.0292995	0.0717339	0.682946	GCST90274842	finngen_R7_I9_ISCHHEART	Tumor necrosis factor ligand superfamily member 14 levels	Weighted median	4	-0.010612	0.0311859	0.733644	-0.0717364	0.0505124	0.989444	0.930776	1.05181
	rs12191307	A	G	-0.1452	0.0197	54.3251	1.7e-13	0.098	Fms-related tyrosine kinase 3 ligand levels	GCST90274791	finngen_R7_I9_ISCHHEART		rs78429945	-0.156374	0.100611	0.120124	GCST90274842	finngen_R7_I9_ISCHHEART	Tumor necrosis factor ligand superfamily member 14 levels	Weighted mode	4	-0.0102087	0.0319789	0.770487	-0.0728874	0.0524699	0.989843	0.929706	1.05387
	rs783149	A	C	-0.0805	0.0144	31.2512	2.27e-08	0.1958	Fms-related tyrosine kinase 3 ligand levels	GCST90274791	finngen_R7_I9_ISCHHEART		rs9554186	0.0625275	0.0996895	0.530513	GCST90274843	finngen_R7_I9_ISCHHEART	TNF-related apoptosis-inducing ligand levels	Inverse variance weighted	8	-0.00423856	0.026612	0.873454	-0.0563981	0.0479209	0.99577	0.945163	1.04909
	rs12290068	A	G	0.1221	0.0122	100.164	1.4e-23	0.3187	Fms-related tyrosine kinase 3 ligand levels	GCST90274791	finngen_R7_I9_ISCHHEART		All - Inverse variance weighted	0.0358925	0.0278903	0.198124	GCST90274843	finngen_R7_I9_ISCHHEART	TNF-related apoptosis-inducing ligand levels	MR Egger	8	-0.0165002	0.0411453	0.702294	-0.097145	0.0641446	0.983635	0.907424	1.06625
	rs2276862	C	G	0.303	0.0146	430.705	1.14e-95	0.8212	Fms-related tyrosine kinase 3 ligand levels	GCST90274791	finngen_R7_I9_ISCHHEART		All - MR Egger	0.0221659	0.0443426	0.632489	GCST90274843	finngen_R7_I9_ISCHHEART	TNF-related apoptosis-inducing ligand levels	Weighted median	8	-0.0169729	0.0281516	0.546568	-0.0721501	0.0382042	0.98317	0.930391	1.03894
	rs672806	A	G	0.0816	0.0116	49.4839	2e-12	0.4097	Glial cell line-derived neurotrophic factor levels	GCST90274792	finngen_R7_I9_ISCHHEART		rs11740708	-0.0381134	0.0386286	0.323808	GCST90274843	finngen_R7_I9_ISCHHEART	TNF-related apoptosis-inducing ligand levels	Weighted mode	8	-0.0187445	0.0264945	0.502132	-0.0706737	0.0331847	0.98143	0.931766	1.03374
	rs7618923	T	C	-0.1738	0.0151	132.479	1.18e-30	0.1811	Glial cell line-derived neurotrophic factor levels	GCST90274792	finngen_R7_I9_ISCHHEART		rs2194229	0.149553	0.0695205	0.0314603	GCST90274844	finngen_R7_I9_ISCHHEART	TNF-related activation-induced cytokine levels	Inverse variance weighted	6	0.00608102	0.0242344	0.801872	-0.0414185	0.0535805	1.0061	0.959428	1.05504
	rs9272226	T	C	-0.0933	0.0118	62.5172	2.64e-15	0.6505	Glial cell line-derived neurotrophic factor levels	GCST90274792	finngen_R7_I9_ISCHHEART		rs77671113	0.0887094	0.128673	0.490559	GCST90274844	finngen_R7_I9_ISCHHEART	TNF-related activation-induced cytokine levels	MR Egger	6	0.0137631	0.0531296	0.808383	-0.0903709	0.117897	1.01386	0.913592	1.12513
	rs1260326	T	C	0.1323	0.0119	123.602	1.03e-28	0.3977	Glial cell line-derived neurotrophic factor levels	GCST90274792	finngen_R7_I9_ISCHHEART		All - Inverse variance weighted	0.0114767	0.0563474	0.838606	GCST90274844	finngen_R7_I9_ISCHHEART	TNF-related activation-induced cytokine levels	Weighted median	6	0.00510068	0.0289753	0.860266	-0.0516908	0.0618922	1.00511	0.949622	1.06385
	rs13229619	A	G	-0.1609	0.0176	83.577	6.13e-20	0.1297	Glial cell line-derived neurotrophic factor levels	GCST90274792	finngen_R7_I9_ISCHHEART		All - MR Egger	-0.130179	0.0803637	0.352092	GCST90274844	finngen_R7_I9_ISCHHEART	TNF-related activation-induced cytokine levels	Weighted mode	6	0.00548536	0.0326485	0.873158	-0.0585057	0.0694764	1.0055	0.943173	1.07195
	rs2429473	A	C	-0.0812	0.0147	30.5125	3.32e-08	0.795	Hepatocyte growth factor levels	GCST90274793	finngen_R7_I9_ISCHHEART		rs5745687	0.0109739	0.102458	0.914704	GCST90274846	finngen_R7_I9_ISCHHEART	Tumor necrosis factor ligand superfamily member 12 levels	Inverse variance weighted	5	-0.103199	0.0655385	0.11534	-0.231655	0.0252562	0.901947	0.79322	1.02558
	rs838131	A	C	0.1627	0.013	156.635	6.15e-36	0.501	Hepatocyte growth factor levels	GCST90274793	finngen_R7_I9_ISCHHEART		rs59950280	0.15068	0.0767527	0.0496243	GCST90274846	finngen_R7_I9_ISCHHEART	Tumor necrosis factor ligand superfamily member 12 levels	MR Egger	5	-0.0704315	0.282187	0.819017	-0.623518	0.482655	0.931992	0.536055	1.62037
	rs12681624	C	G	-0.0935	0.0157	35.467	2.59e-09	0.8179	Hepatocyte growth factor levels	GCST90274793	finngen_R7_I9_ISCHHEART		All - Inverse variance weighted	0.100462	0.0670368	0.133977	GCST90274846	finngen_R7_I9_ISCHHEART	Tumor necrosis factor ligand superfamily member 12 levels	Weighted median	5	-0.145419	0.0637441	0.0225308	-0.270358	-0.0204809	0.86466	0.763106	0.979727
	rs17229943	A	C	-0.16	0.0267	35.9102	2.07e-09	0.9351	Hepatocyte growth factor levels	GCST90274793	finngen_R7_I9_ISCHHEART		All - MR Egger				GCST90274846	finngen_R7_I9_ISCHHEART	Tumor necrosis factor ligand superfamily member 12 levels	Weighted mode	5	-0.178073	0.0795829	0.0888597	-0.334056	-0.022091	0.836881	0.716014	0.978151
	rs385076	T	C	-0.1857	0.0123	227.936	1.68e-51	0.3734	Interleukin-10 levels	GCST90274795	finngen_R7_I9_ISCHHEART		rs12123181	0.0888852	0.0989293	0.368934	GCST90274847	finngen_R7_I9_ISCHHEART	Urokinase-type plasminogen activator levels	Inverse variance weighted (multiplicative random effects)	4	-0.102885	0.0915222	0.260947	-0.282269	0.0764983	0.90223	0.754071	1.0795
	rs5744249	A	C	0.2039	0.0135	228.122	1.53e-51	0.7618	Interleukin-10 levels	GCST90274795	finngen_R7_I9_ISCHHEART		rs3135932	-0.0952655	0.0626706	0.128486	GCST90274847	finngen_R7_I9_ISCHHEART	Urokinase-type plasminogen activator levels	MR Egger	4	0.0705653	0.137659	0.659226	-0.199247	0.340377	1.07311	0.819348	1.40548
	rs13103023	A	G	0.0837	0.0124	45.5625	1.48e-11	0.3415	Interleukin-10 levels	GCST90274795	finngen_R7_I9_ISCHHEART		rs398518	-0.199518	0.111431	0.0733716	GCST90274847	finngen_R7_I9_ISCHHEART	Urokinase-type plasminogen activator levels	Weighted median	4	-0.0161974	0.0504735	0.74828	-0.115125	0.0827307	0.983933	0.891254	1.08625
	rs516246	T	C	-0.1661	0.0118	198.141	5.31e-45	0.445	Interleukin-10 levels	GCST90274795	finngen_R7_I9_ISCHHEART		rs67037615	-0.180304	0.0675576	0.00761028	GCST90274847	finngen_R7_I9_ISCHHEART	Urokinase-type plasminogen activator levels	Weighted mode	4	0.00168384	0.0471324	0.973745	-0.0906957	0.0940634	1.00169	0.913296	1.09863
	rs7005978	A	G	-0.1055	0.0123	73.569	9.72e-18	0.3458	Interleukin-10 levels	GCST90274795	finngen_R7_I9_ISCHHEART		All - Inverse variance weighted	-0.107776	0.0543728	0.0474596	GCST90274848	finngen_R7_I9_ISCHHEART	Vascular endothelial growth factor A levels	Inverse variance weighted (multiplicative random effects)	5	-0.0219852	0.0341679	0.519935	-0.0889543	0.044984	0.978255	0.914887	1.04601
	rs13119159	A	G	0.0739	0.0132	31.343	2.16e-08	0.4958	Interleukin-10 levels	GCST90274795	finngen_R7_I9_ISCHHEART		All - MR Egger	-0.479144	0.245505	0.190242	GCST90274848	finngen_R7_I9_ISCHHEART	Vascular endothelial growth factor A levels	MR Egger	5	0.0347961	0.0576059	0.588439	-0.0781115	0.147704	1.03541	0.924861	1.15917
	rs1366946	T	C	-0.3134	0.0134	547.001	5.65e-121	0.7638	Interleukin-10 receptor subunit beta levels	GCST90274797	finngen_R7_I9_ISCHHEART		rs142421172	0.0810216	0.0787817	0.303747	GCST90274848	finngen_R7_I9_ISCHHEART	Vascular endothelial growth factor A levels	Weighted median	5	-0.00517691	0.0174487	0.7667	-0.0393763	0.0290225	0.994836	0.961389	1.02945
	rs139902	A	C	0.0684	0.0121	31.9552	1.58e-08	0.3659	Interleukin-10 receptor subunit beta levels	GCST90274797	finngen_R7_I9_ISCHHEART		rs2266590	0.0352263	0.0194376	0.0699433	GCST90274848	finngen_R7_I9_ISCHHEART	Vascular endothelial growth factor A levels	Weighted mode	5	-0.00310994	0.0184224	0.874136	-0.0392178	0.0329979	0.996895	0.961541	1.03355
	rs4866742	T	C	0.0702	0.0122	33.1096	8.71e-09	0.4126	Interleukin-10 receptor subunit beta levels	GCST90274797	finngen_R7_I9_ISCHHEART		rs6517157	0.112991	0.121207	0.351226
	rs6580980	A	G	-0.0688	0.0118	33.9948	5.53e-09	0.4015	Interleukin-10 receptor subunit beta levels	GCST90274797	finngen_R7_I9_ISCHHEART		All - Inverse variance weighted	0.0396324	0.018647	0.0335528
	rs76669782	A	C	-0.2853	0.0513	30.9292	2.68e-08	0.0176	Interleukin-10 receptor subunit beta levels	GCST90274797	finngen_R7_I9_ISCHHEART		All - MR Egger	-0.010721	0.063279	0.893156
	rs142421172	A	G	0.208	0.031	45.0198	1.95e-11	0.0438	Interleukin-12 subunit beta levels	GCST90274798	finngen_R7_I9_ISCHHEART		rs10043720	-0.034358	0.0185631	0.0641874
	rs2266590	A	G	-0.4105	0.0108	1444.7	2.086006744888e-308	0.5426	Interleukin-12 subunit beta levels	GCST90274798	finngen_R7_I9_ISCHHEART		rs1110261	0.0651841	0.107687	0.544973
	rs6517157	T	C	0.1509	0.0251	36.1436	1.83e-09	0.9258	Interleukin-12 subunit beta levels	GCST90274798	finngen_R7_I9_ISCHHEART		rs12588969	-0.0541562	0.0760735	0.476531
	rs144373891	T	C	-0.5739	0.0515	124.182	7.69e-29	0.0161	Interleukin-12 subunit beta levels	GCST90274798	finngen_R7_I9_ISCHHEART		rs12639588	-0.0217286	0.032607	0.505169
	rs17610659	T	C	0.1684	0.0118	203.667	3.31e-46	0.4821	Interleukin-12 subunit beta levels	GCST90274798	finngen_R7_I9_ISCHHEART		rs3130510	0.191584	0.0968026	0.047802
	rs1776354	A	G	-0.1301	0.013	100.154	1.41e-23	0.5203	Interleukin-12 subunit beta levels	GCST90274798	finngen_R7_I9_ISCHHEART		rs568297	0.0652405	0.118571	0.582166
	rs2854008	A	G	0.0926	0.0149	38.6233	5.14e-10	0.2629	Interleukin-12 subunit beta levels	GCST90274798	finngen_R7_I9_ISCHHEART		rs61938962	-0.00437435	0.119908	0.970899
	rs1800472	A	G	-0.4623	0.0335	190.44	2.55e-43	0.0345	Interleukin-12 subunit beta levels	GCST90274798	finngen_R7_I9_ISCHHEART		rs6870256	-0.0112251	0.110617	0.919171
	rs73045256	A	G	-0.1921	0.0276	48.4436	3.4e-12	0.9378	Interleukin-12 subunit beta levels	GCST90274798	finngen_R7_I9_ISCHHEART		rs73416208	0.0185833	0.0957062	0.846043
	rs2005792	A	G	0.1744	0.0136	164.443	1.21e-37	0.7531	Interleukin-12 subunit beta levels	GCST90274798	finngen_R7_I9_ISCHHEART		rs76428106	0.145582	0.10853	0.179791
	rs3136674	T	C	-0.1803	0.0267	45.6004	1.45e-11	0.9455	Interleukin-12 subunit beta levels	GCST90274798	finngen_R7_I9_ISCHHEART		rs8026767	-0.0379833	0.129031	0.768472
	rs207671	A	G	0.1016	0.0117	75.4077	3.83e-18	0.5359	Interleukin-12 subunit beta levels	GCST90274798	finngen_R7_I9_ISCHHEART		rs911263	0.258114	0.110673	0.0196894
	rs35032874	T	G	0.132	0.0132	100	1.52e-23	0.7027	Interleukin-12 subunit beta levels	GCST90274798	finngen_R7_I9_ISCHHEART		All - Inverse variance weighted	-0.0140223	0.0171382	0.413248
	rs62193248	A	T	0.213	0.0123	299.881	3.5e-67	0.6507	Interleukin-12 subunit beta levels	GCST90274798	finngen_R7_I9_ISCHHEART		All - MR Egger	-0.0483781	0.0232151	0.0637777
	rs6517655	C	G	0.0757	0.0129	34.436	4.41e-09	0.289	Interleukin-13 levels	GCST90274799	finngen_R7_I9_ISCHHEART		rs13119159	-0.0531723	0.10834	0.623576
	rs2228059	T	G	0.3692	0.0127	845.115	8.39e-186	0.5146	Interleukin-13 levels	GCST90274799	finngen_R7_I9_ISCHHEART		All - Inverse variance weighted
	rs7898286	T	G	-0.1967	0.0135	212.296	4.34e-48	0.3975	Interleukin-13 levels	GCST90274799	finngen_R7_I9_ISCHHEART		All - MR Egger
	rs2228145	A	C	-0.1684	0.0119	200.258	1.83e-45	0.6128	Interleukin-15 receptor subunit alpha levels	GCST90274800	finngen_R7_I9_ISCHHEART		rs2228059	-0.00164673	0.0218131	0.939823
	rs2289779	T	G	0.0788	0.0134	34.5814	4.09e-09	0.5419	Interleukin-15 receptor subunit alpha levels	GCST90274800	finngen_R7_I9_ISCHHEART		rs7898286	0.038604	0.044218	0.382643
	rs41307428	T	C	0.2027	0.0299	45.9584	1.21e-11	0.067	Interleukin-15 receptor subunit alpha levels	GCST90274800	finngen_R7_I9_ISCHHEART		All - Inverse variance weighted	0.00623124	0.0195623	0.750081
	rs635634	T	C	-0.2885	0.0153	355.557	2.61e-79	0.1918	Interleukin-15 receptor subunit alpha levels	GCST90274800	finngen_R7_I9_ISCHHEART		All - MR Egger
	rs2364485	A	C	0.1759	0.0189	86.618	1.32e-20	0.1645	Interleukin-17C levels	GCST90274802	finngen_R7_I9_ISCHHEART		rs114882743	0.233545	0.168204	0.164995
	rs2523882	T	C	-0.1991	0.0144	191.169	1.77e-43	0.2883	Interleukin-17C levels	GCST90274802	finngen_R7_I9_ISCHHEART		rs17700884	0.0142488	0.0762519	0.851767
	rs2844500	T	C	-0.6283	0.0196	1027.59	1.8e-225	0.116	Interleukin-17C levels	GCST90274802	finngen_R7_I9_ISCHHEART		All - Inverse variance weighted	0.0516333	0.0824663	0.531241
	rs3131932	A	G	-0.0928	0.0131	50.1826	1.4e-12	0.4298	Interleukin-17C levels	GCST90274802	finngen_R7_I9_ISCHHEART		All - MR Egger
	rs2511241	T	C	0.177	0.0236	56.25	6.38e-14	0.9163	Interleukin-18 levels	GCST90274803	finngen_R7_I9_ISCHHEART		rs12681624	-0.198602	0.108258	0.0665753
	rs3859189	A	G	0.1101	0.0117	88.5529	4.95e-21	0.5367	Interleukin-18 levels	GCST90274803	finngen_R7_I9_ISCHHEART		rs17229943	0.0526716	0.083385	0.527604
	rs9264931	T	C	-0.1048	0.0191	30.1062	4.09e-08	0.8812	Interleukin-18 levels	GCST90274803	finngen_R7_I9_ISCHHEART		rs385076	-0.0436626	0.0449873	0.33177
	rs2731672	T	C	0.0926	0.0152	37.1137	1.11e-09	0.2679	Interleukin-18 levels	GCST90274803	finngen_R7_I9_ISCHHEART		rs5744249	0.0738744	0.0457565	0.106417
	rs3733402	A	G	-0.1305	0.0116	126.562	2.32e-29	0.5102	Interleukin-18 levels	GCST90274803	finngen_R7_I9_ISCHHEART		All - Inverse variance weighted	0.00361417	0.0450064	0.935996
	rs2731674	T	G	-0.083	0.0152	29.8173	4.75e-08	0.2653	Interleukin-18 levels	GCST90274803	finngen_R7_I9_ISCHHEART		All - MR Egger	0.232233	0.14754	0.256138
	rs66530140	T	C	-0.1678	0.0136	152.232	5.64e-35	0.4926	interleukin-18 receptor 1 levels	GCST90274804	finngen_R7_I9_ISCHHEART		rs117524772	0.053226	0.151546	0.725423
	rs3014874	A	G	-0.1726	0.0137	158.723	2.15e-36	0.2623	interleukin-18 receptor 1 levels	GCST90274804	finngen_R7_I9_ISCHHEART		rs1812326	-0.00297089	0.0335823	0.929506
	rs61803119	T	G	0.1501	0.0194	59.8629	1.02e-14	0.1069	interleukin-18 receptor 1 levels	GCST90274804	finngen_R7_I9_ISCHHEART		rs58933240	-0.0210459	0.0272839	0.440489
	rs3104373	T	C	0.0973	0.0165	34.7743	3.7e-09	0.1469	interleukin-18 receptor 1 levels	GCST90274804	finngen_R7_I9_ISCHHEART		All - Inverse variance weighted	-0.0125742	0.0209722	0.548796
	rs4939490	C	G	0.1083	0.012	81.4506	1.8e-19	0.6328	interleukin-18 receptor 1 levels	GCST90274804	finngen_R7_I9_ISCHHEART		All - MR Egger	-0.0919083	0.21644	0.744357
	rs61747728	T	C	0.1841	0.0313	34.5954	4.06e-09	0.0399	Interleukin-1-alpha levels	GCST90274805	finngen_R7_I9_ISCHHEART		rs11759846	-0.052856	0.0599623	0.378055
	rs674379	C	G	0.1193	0.0126	89.6478	2.85e-21	0.6395	Interleukin-1-alpha levels	GCST90274805	finngen_R7_I9_ISCHHEART		All - Inverse variance weighted
	rs7242462	A	G	-0.1199	0.0187	41.1107	1.44e-10	0.8853	Interleukin-1-alpha levels	GCST90274805	finngen_R7_I9_ISCHHEART		All - MR Egger
	rs3128517	T	C	-0.0775	0.0118	43.136	5.11e-11	0.4965	Interleukin-20 receptor subunit alpha levels	GCST90274808	finngen_R7_I9_ISCHHEART		rs11987533	0.0726979	0.0954364	0.446214
	rs6328	A	C	-0.0797	0.0122	42.6773	6.46e-11	0.3498	Interleukin-20 receptor subunit alpha levels	GCST90274808	finngen_R7_I9_ISCHHEART		All - Inverse variance weighted
	rs36034102	T	G	0.497	0.0143	1207.93	1.15e-264	0.273	Interleukin-20 receptor subunit alpha levels	GCST90274808	finngen_R7_I9_ISCHHEART		All - MR Egger
	rs75936934	A	G	-0.3522	0.0524	45.1769	1.8e-11	0.0174	Interleukin-6 levels	GCST90274815	finngen_R7_I9_ISCHHEART		rs2228145	-0.201873	0.0520157	0.000104029
	rs3732378	A	G	0.0941	0.0154	37.3369	9.94e-10	0.1671	Interleukin-6 levels	GCST90274815	finngen_R7_I9_ISCHHEART		All - Inverse variance weighted
	rs635634	T	C	-0.1145	0.0166	47.5768	5.29e-12	0.1884	Interleukin-6 levels	GCST90274815	finngen_R7_I9_ISCHHEART		All - MR Egger
	rs6937696	T	C	-0.0811	0.012	45.6751	1.4e-11	0.651	Interleukin-8 levels	GCST90274817	finngen_R7_I9_ISCHHEART		rs12075	0.29781	0.120363	0.0133513
	rs8052631	A	G	-0.1511	0.027	31.3185	2.19e-08	0.9463	Interleukin-8 levels	GCST90274817	finngen_R7_I9_ISCHHEART		rs6446951	0.0565486	0.105921	0.593429
	rs3811621	C	G	0.1163	0.0131	78.8164	6.82e-19	0.2897	Interleukin-8 levels	GCST90274817	finngen_R7_I9_ISCHHEART		All - Inverse variance weighted	0.161844	0.119652	0.176176
	rs6127099	A	T	0.0907	0.0134	45.8147	1.3e-11	0.706	Interleukin-8 levels	GCST90274817	finngen_R7_I9_ISCHHEART		All - MR Egger
	rs3859189	A	G	0.0655	0.0116	31.8835	1.64e-08	0.5369	Latency-associated peptide transforming growth factor beta 1 levels	GCST90274818	finngen_R7_I9_ISCHHEART		rs1800472	0.0253329	0.0476485	0.59496
	rs72912115	A	T	0.137	0.0184	55.4377	9.65e-14	0.114	Latency-associated peptide transforming growth factor beta 1 levels	GCST90274818	finngen_R7_I9_ISCHHEART		rs73045256	0.0906668	0.072077	0.208422
	rs4724126	T	G	0.0846	0.0152	30.978	2.61e-08	0.2624	Latency-associated peptide transforming growth factor beta 1 levels	GCST90274818	finngen_R7_I9_ISCHHEART		All - Inverse variance weighted	0.0452021	0.0397482	0.25545
	rs4938993	C	G	-0.5114	0.0138	1373.29	1.34e-300	0.2252	Latency-associated peptide transforming growth factor beta 1 levels	GCST90274818	finngen_R7_I9_ISCHHEART		All - MR Egger
	rs494417	A	C	0.1149	0.012	91.6806	1.02e-21	0.6353	Leukemia inhibitory factor receptor levels	GCST90274820	finngen_R7_I9_ISCHHEART		rs2289779	-0.0448846	0.101558	0.658518
	rs56328050	C	G	-0.1987	0.0173	131.918	1.56e-30	0.8696	Leukemia inhibitory factor receptor levels	GCST90274820	finngen_R7_I9_ISCHHEART		rs41307428	-0.0692121	0.0612417	0.258414
	rs56675286	A	C	-0.1806	0.0325	30.8794	2.75e-08	0.0383	Leukemia inhibitory factor receptor levels	GCST90274820	finngen_R7_I9_ISCHHEART		rs635634	-0.1025	0.0343761	0.00286628
	rs5743604	A	G	-0.0736	0.0135	29.7227	4.98e-08	0.7503	Leukemia inhibitory factor receptor levels	GCST90274820	finngen_R7_I9_ISCHHEART		All - Inverse variance weighted	-0.0905465	0.0287503	0.00163597
	rs76522981	T	C	-0.1462	0.0253	33.3929	7.53e-09	0.076	Leukemia inhibitory factor receptor levels	GCST90274820	finngen_R7_I9_ISCHHEART		All - MR Egger	-0.120415	0.0598068	0.293471
	rs8951	T	C	-0.4102	0.0135	923.259	8.62e-203	0.7695	Monocyte chemoattractant protein-1 levels	GCST90274821	finngen_R7_I9_ISCHHEART		rs11870164	-0.04898	0.116947	0.675346
	rs9911791	A	G	0.176	0.0162	118.031	1.71e-27	0.8208	Monocyte chemoattractant protein-1 levels	GCST90274821	finngen_R7_I9_ISCHHEART		rs12075	0.11726	0.0473921	0.0133513
	rs5745687	T	C	-0.1943	0.0242	64.4636	9.83e-16	0.0608	Monocyte chemoattractant protein-1 levels	GCST90274821	finngen_R7_I9_ISCHHEART		rs1846616	-0.0638283	0.097566	0.512979
	rs59950280	A	G	0.1219	0.0131	86.5894	1.34e-20	0.328	Monocyte chemoattractant protein-1 levels	GCST90274821	finngen_R7_I9_ISCHHEART		rs35728689	-0.0596112	0.0494577	0.228089
	rs822335	T	C	-0.1295	0.012	116.46	3.77e-27	0.3471	Monocyte chemoattractant protein-1 levels	GCST90274821	finngen_R7_I9_ISCHHEART		All - Inverse variance weighted	0.0170036	0.0504436	0.736056
									Monocyte chemoattractant protein-1 levels	GCST90274821	finngen_R7_I9_ISCHHEART		All - MR Egger	0.0194686	0.132922	0.896984
									Monocyte chemoattractant protein 2 levels	GCST90274822	finngen_R7_I9_ISCHHEART		rs2005792	-0.0653681	0.0513401	0.202934
									Monocyte chemoattractant protein 2 levels	GCST90274822	finngen_R7_I9_ISCHHEART		rs3136674	0.0170301	0.0980139	0.86206
									Monocyte chemoattractant protein 2 levels	GCST90274822	finngen_R7_I9_ISCHHEART		All - Inverse variance weighted	-0.0476278	0.0454788	0.294983
									Monocyte chemoattractant protein 2 levels	GCST90274822	finngen_R7_I9_ISCHHEART		All - MR Egger
									Monocyte chemoattractant protein-3 levels	GCST90274823	finngen_R7_I9_ISCHHEART		rs12075	-0.220956	0.0893017	0.0133513
									Monocyte chemoattractant protein-3 levels	GCST90274823	finngen_R7_I9_ISCHHEART		rs2228467	0.00907195	0.0473089	0.84793
									Monocyte chemoattractant protein-3 levels	GCST90274823	finngen_R7_I9_ISCHHEART		rs4146770	0.185926	0.111158	0.0943991
									Monocyte chemoattractant protein-3 levels	GCST90274823	finngen_R7_I9_ISCHHEART		rs7116054	0.146606	0.13257	0.26878
									Monocyte chemoattractant protein-3 levels	GCST90274823	finngen_R7_I9_ISCHHEART		rs7213460	0.0867329	0.0869821	0.318699
									Monocyte chemoattractant protein-3 levels	GCST90274823	finngen_R7_I9_ISCHHEART		All - Inverse variance weighted	0.013298	0.0572067	0.816185
									Monocyte chemoattractant protein-3 levels	GCST90274823	finngen_R7_I9_ISCHHEART		All - MR Egger	0.0154808	0.134501	0.915639
									Monocyte chemoattractant protein-4 levels	GCST90274824	finngen_R7_I9_ISCHHEART		rs12075	0.1051	0.0424774	0.0133513
									Monocyte chemoattractant protein-4 levels	GCST90274824	finngen_R7_I9_ISCHHEART		rs2721961	0.0184236	0.0719839	0.797997
									Monocyte chemoattractant protein-4 levels	GCST90274824	finngen_R7_I9_ISCHHEART		rs3136676	-0.00405544	0.0449498	0.928111
									Monocyte chemoattractant protein-4 levels	GCST90274824	finngen_R7_I9_ISCHHEART		rs3917900	-0.0470249	0.0543412	0.386839
									Monocyte chemoattractant protein-4 levels	GCST90274824	finngen_R7_I9_ISCHHEART		rs72825017	0.0815558	0.0888643	0.358746
									Monocyte chemoattractant protein-4 levels	GCST90274824	finngen_R7_I9_ISCHHEART		rs7612912	-0.0755464	0.06547	0.248538
									Monocyte chemoattractant protein-4 levels	GCST90274824	finngen_R7_I9_ISCHHEART		All - Inverse variance weighted	0.0188462	0.0294727	0.522532
									Monocyte chemoattractant protein-4 levels	GCST90274824	finngen_R7_I9_ISCHHEART		All - MR Egger	0.0569475	0.094588	0.579597
									Macrophage inflammatory protein 1a levels	GCST90274825	finngen_R7_I9_ISCHHEART		rs56675286	0.00322797	0.145903	0.982349
									Macrophage inflammatory protein 1a levels	GCST90274825	finngen_R7_I9_ISCHHEART		rs5743604	-0.000264995	0.164471	0.998714
									Macrophage inflammatory protein 1a levels	GCST90274825	finngen_R7_I9_ISCHHEART		rs76522981	0.0902161	0.108735	0.406713
									Macrophage inflammatory protein 1a levels	GCST90274825	finngen_R7_I9_ISCHHEART		rs8951	-0.0103249	0.0265295	0.697138
									Macrophage inflammatory protein 1a levels	GCST90274825	finngen_R7_I9_ISCHHEART		rs9911791	-0.0376278	0.0522136	0.471124
									Macrophage inflammatory protein 1a levels	GCST90274825	finngen_R7_I9_ISCHHEART		All - Inverse variance weighted	-0.0105818	0.0226099	0.639772
									Macrophage inflammatory protein 1a levels	GCST90274825	finngen_R7_I9_ISCHHEART		All - MR Egger	-0.0155391	0.0448866	0.75206
									Matrix metalloproteinase-1 levels	GCST90274826	finngen_R7_I9_ISCHHEART		rs116889819	0.186759	0.146767	0.203202
									Matrix metalloproteinase-1 levels	GCST90274826	finngen_R7_I9_ISCHHEART		rs12141791	-0.0248276	0.0965187	0.797001
									Matrix metalloproteinase-1 levels	GCST90274826	finngen_R7_I9_ISCHHEART		rs141782294	0.0386175	0.0606937	0.524601
									Matrix metalloproteinase-1 levels	GCST90274826	finngen_R7_I9_ISCHHEART		rs2155053	-0.0017455	0.0571233	0.975623
									Matrix metalloproteinase-1 levels	GCST90274826	finngen_R7_I9_ISCHHEART		rs2926741	0.128852	0.122845	0.294226
									Matrix metalloproteinase-1 levels	GCST90274826	finngen_R7_I9_ISCHHEART		rs4734879	0.034274	0.0853458	0.687986
									Matrix metalloproteinase-1 levels	GCST90274826	finngen_R7_I9_ISCHHEART		rs77095316	-0.0180114	0.129736	0.889583
									Matrix metalloproteinase-1 levels	GCST90274826	finngen_R7_I9_ISCHHEART		All - Inverse variance weighted	0.0282781	0.0317076	0.372479
									Matrix metalloproteinase-1 levels	GCST90274826	finngen_R7_I9_ISCHHEART		All - MR Egger	0.013688	0.0574834	0.821239
									Matrix metalloproteinase-10 levels	GCST90274827	finngen_R7_I9_ISCHHEART		rs11225354	-0.0530085	0.0420321	0.207258
									Matrix metalloproteinase-10 levels	GCST90274827	finngen_R7_I9_ISCHHEART		rs142915220	0.100253	0.145326	0.490291
									Matrix metalloproteinase-10 levels	GCST90274827	finngen_R7_I9_ISCHHEART		rs17099622	-0.0307362	0.0723924	0.671145
									Matrix metalloproteinase-10 levels	GCST90274827	finngen_R7_I9_ISCHHEART		rs17860955	-0.0133354	0.0544886	0.80666
									Matrix metalloproteinase-10 levels	GCST90274827	finngen_R7_I9_ISCHHEART		rs72699188	-0.0530966	0.121078	0.661002
									Matrix metalloproteinase-10 levels	GCST90274827	finngen_R7_I9_ISCHHEART		All - Inverse variance weighted	-0.0324472	0.0287573	0.259188
									Matrix metalloproteinase-10 levels	GCST90274827	finngen_R7_I9_ISCHHEART		All - MR Egger	-0.0175159	0.0509903	0.753877
									Neurotrophin-3 levels	GCST90274829	finngen_R7_I9_ISCHHEART		rs28735437	-0.00166285	0.108037	0.98772
									Neurotrophin-3 levels	GCST90274829	finngen_R7_I9_ISCHHEART		All - Inverse variance weighted
									Neurotrophin-3 levels	GCST90274829	finngen_R7_I9_ISCHHEART		All - MR Egger
									Osteoprotegerin levels	GCST90274830	finngen_R7_I9_ISCHHEART		rs112635299	-0.0252448	0.109424	0.817544
									Osteoprotegerin levels	GCST90274830	finngen_R7_I9_ISCHHEART		rs114165349	-0.380928	0.107298	0.00038495
									Osteoprotegerin levels	GCST90274830	finngen_R7_I9_ISCHHEART		rs2247769	-0.0320218	0.0479492	0.504243
									Osteoprotegerin levels	GCST90274830	finngen_R7_I9_ISCHHEART		rs704	0.0818618	0.0575518	0.154909
									Osteoprotegerin levels	GCST90274830	finngen_R7_I9_ISCHHEART		All - Inverse variance weighted	-0.026904	0.0729135	0.712139
									Osteoprotegerin levels	GCST90274830	finngen_R7_I9_ISCHHEART		All - MR Egger	-0.477066	0.46156	0.409935
									Oncostatin-M levels	GCST90274831	finngen_R7_I9_ISCHHEART		rs2511241	0.0395681	0.0855288	0.64363
									Oncostatin-M levels	GCST90274831	finngen_R7_I9_ISCHHEART		rs3859189	0.099287	0.0731846	0.174887
									Oncostatin-M levels	GCST90274831	finngen_R7_I9_ISCHHEART		rs9264931	-0.0858735	0.159075	0.589315
									Oncostatin-M levels	GCST90274831	finngen_R7_I9_ISCHHEART		All - Inverse variance weighted	0.0566315	0.0524917	0.280647
									Oncostatin-M levels	GCST90274831	finngen_R7_I9_ISCHHEART		All - MR Egger	0.0164858	0.264943	0.960438
									Programmed cell death 1 ligand 1 levels	GCST90274832	finngen_R7_I9_ISCHHEART		rs822335	0.0436168	0.0646246	0.499722
									Programmed cell death 1 ligand 1 levels	GCST90274832	finngen_R7_I9_ISCHHEART		All - Inverse variance weighted
									Programmed cell death 1 ligand 1 levels	GCST90274832	finngen_R7_I9_ISCHHEART		All - MR Egger
									Stem cell factor levels	GCST90274833	finngen_R7_I9_ISCHHEART		rs11608458	0.0402635	0.120613	0.738513
									Stem cell factor levels	GCST90274833	finngen_R7_I9_ISCHHEART		rs138854302	-0.104744	0.107651	0.330553
									Stem cell factor levels	GCST90274833	finngen_R7_I9_ISCHHEART		rs16942887	0.0575607	0.0671285	0.391185
									Stem cell factor levels	GCST90274833	finngen_R7_I9_ISCHHEART		rs174535	-0.12045	0.110061	0.273783
									Stem cell factor levels	GCST90274833	finngen_R7_I9_ISCHHEART		rs2024570	0.19662	0.127846	0.124064
									Stem cell factor levels	GCST90274833	finngen_R7_I9_ISCHHEART		rs2740488	0.269612	0.0872785	0.00200768
									Stem cell factor levels	GCST90274833	finngen_R7_I9_ISCHHEART		rs45617141	-0.170678	0.245712	0.48729
									Stem cell factor levels	GCST90274833	finngen_R7_I9_ISCHHEART		rs6073958	-0.0438807	0.0364461	0.228594
									Stem cell factor levels	GCST90274833	finngen_R7_I9_ISCHHEART		rs705379	-0.0779256	0.10575	0.461191
									Stem cell factor levels	GCST90274833	finngen_R7_I9_ISCHHEART		rs798893	0.141334	0.0926648	0.127206
									Stem cell factor levels	GCST90274833	finngen_R7_I9_ISCHHEART		All - Inverse variance weighted	0.0108232	0.0364988	0.76682
									Stem cell factor levels	GCST90274833	finngen_R7_I9_ISCHHEART		All - MR Egger	-0.028198	0.0779614	0.726949
									SIR2-like protein 2 levels	GCST90274834	finngen_R7_I9_ISCHHEART		rs144373891	0.0641352	0.0743957	0.388642
									SIR2-like protein 2 levels	GCST90274834	finngen_R7_I9_ISCHHEART		All - Inverse variance weighted
									SIR2-like protein 2 levels	GCST90274834	finngen_R7_I9_ISCHHEART		All - MR Egger
									Signaling lymphocytic activation molecule levels	GCST90274835	finngen_R7_I9_ISCHHEART		rs10212190	-0.10855	0.112308	0.333774
									Signaling lymphocytic activation molecule levels	GCST90274835	finngen_R7_I9_ISCHHEART		rs12058421	-0.0508391	0.0861879	0.555282
									Signaling lymphocytic activation molecule levels	GCST90274835	finngen_R7_I9_ISCHHEART		rs2790462	-0.157446	0.127206	0.215819
									Signaling lymphocytic activation molecule levels	GCST90274835	finngen_R7_I9_ISCHHEART		rs56244095	-0.162388	0.0887876	0.0674072
									Signaling lymphocytic activation molecule levels	GCST90274835	finngen_R7_I9_ISCHHEART		All - Inverse variance weighted	-0.113722	0.0498412	0.0225074
									Signaling lymphocytic activation molecule levels	GCST90274835	finngen_R7_I9_ISCHHEART		All - MR Egger	-0.00206572	0.226624	0.993555
									Sulfotransferase 1A1 levels	GCST90274836	finngen_R7_I9_ISCHHEART		rs2731674	-0.0137294	0.109713	0.900414
									Sulfotransferase 1A1 levels	GCST90274836	finngen_R7_I9_ISCHHEART		rs66530140	-0.0329902	0.0480927	0.492731
									Sulfotransferase 1A1 levels	GCST90274836	finngen_R7_I9_ISCHHEART		All - Inverse variance weighted	-0.0298858	0.0440467	0.497453
									Sulfotransferase 1A1 levels	GCST90274836	finngen_R7_I9_ISCHHEART		All - MR Egger
									Transforming growth factor-alpha levels	GCST90274838	finngen_R7_I9_ISCHHEART		rs3859189	0.166893	0.123017	0.174887
									Transforming growth factor-alpha levels	GCST90274838	finngen_R7_I9_ISCHHEART		rs72912115	-0.197977	0.0946971	0.0365605
									Transforming growth factor-alpha levels	GCST90274838	finngen_R7_I9_ISCHHEART		All - Inverse variance weighted	-0.0622144	0.176364	0.724268
									Transforming growth factor-alpha levels	GCST90274838	finngen_R7_I9_ISCHHEART		All - MR Egger
									TNF-beta levels	GCST90274840	finngen_R7_I9_ISCHHEART		rs2364485	-0.00225733	0.0583451	0.969138
									TNF-beta levels	GCST90274840	finngen_R7_I9_ISCHHEART		rs2523882	-0.0623144	0.0416639	0.134746
									TNF-beta levels	GCST90274840	finngen_R7_I9_ISCHHEART		rs2844500	-0.0267216	0.0181001	0.139857
									TNF-beta levels	GCST90274840	finngen_R7_I9_ISCHHEART		rs3131932	-0.197102	0.0888017	0.0264474
									TNF-beta levels	GCST90274840	finngen_R7_I9_ISCHHEART		All - Inverse variance weighted	-0.0353469	0.0187834	0.059861
									TNF-beta levels	GCST90274840	finngen_R7_I9_ISCHHEART		All - MR Egger	-0.00502406	0.0254386	0.86169
									Tumor necrosis factor receptor superfamily member 9 levels	GCST90274841	finngen_R7_I9_ISCHHEART		rs1776354	0.0762096	0.0619317	0.218494
									Tumor necrosis factor receptor superfamily member 9 levels	GCST90274841	finngen_R7_I9_ISCHHEART		rs2854008	0.214918	0.115312	0.0623507
									Tumor necrosis factor receptor superfamily member 9 levels	GCST90274841	finngen_R7_I9_ISCHHEART		All - Inverse variance weighted	0.107263	0.0578192	0.0635752
									Tumor necrosis factor receptor superfamily member 9 levels	GCST90274841	finngen_R7_I9_ISCHHEART		All - MR Egger
									Tumor necrosis factor ligand superfamily member 14 levels	GCST90274842	finngen_R7_I9_ISCHHEART		rs11569551	-0.00370634	0.0675859	0.956267
									Tumor necrosis factor ligand superfamily member 14 levels	GCST90274842	finngen_R7_I9_ISCHHEART		rs11950562	-0.144166	0.107487	0.179844
									Tumor necrosis factor ligand superfamily member 14 levels	GCST90274842	finngen_R7_I9_ISCHHEART		rs184708984	-0.0572602	0.197048	0.771365
									Tumor necrosis factor ligand superfamily member 14 levels	GCST90274842	finngen_R7_I9_ISCHHEART		rs344560	-0.0114491	0.0352072	0.745036
									Tumor necrosis factor ligand superfamily member 14 levels	GCST90274842	finngen_R7_I9_ISCHHEART		All - Inverse variance weighted	-0.0210907	0.0296438	0.476792
									Tumor necrosis factor ligand superfamily member 14 levels	GCST90274842	finngen_R7_I9_ISCHHEART		All - MR Egger	0.0162654	0.0447197	0.750918
									TNF-related apoptosis-inducing ligand levels	GCST90274843	finngen_R7_I9_ISCHHEART		rs1065657	0.136088	0.124027	0.272535
									TNF-related apoptosis-inducing ligand levels	GCST90274843	finngen_R7_I9_ISCHHEART		rs16840522	-0.0776805	0.0999244	0.436927
									TNF-related apoptosis-inducing ligand levels	GCST90274843	finngen_R7_I9_ISCHHEART		rs174533	-0.106218	0.102797	0.301475
									TNF-related apoptosis-inducing ligand levels	GCST90274843	finngen_R7_I9_ISCHHEART		rs28929474	-0.00327264	0.0431098	0.939488
									TNF-related apoptosis-inducing ligand levels	GCST90274843	finngen_R7_I9_ISCHHEART		rs490342	0.328674	0.135902	0.015586
									TNF-related apoptosis-inducing ligand levels	GCST90274843	finngen_R7_I9_ISCHHEART		rs5030044	-0.0165637	0.0413333	0.688615
									TNF-related apoptosis-inducing ligand levels	GCST90274843	finngen_R7_I9_ISCHHEART		rs574044675	-0.0214539	0.0410596	0.601318
									TNF-related apoptosis-inducing ligand levels	GCST90274843	finngen_R7_I9_ISCHHEART		rs8178824	0.171191	0.161044	0.287778
									TNF-related apoptosis-inducing ligand levels	GCST90274843	finngen_R7_I9_ISCHHEART		All - Inverse variance weighted	-0.00423856	0.026612	0.873454
									TNF-related apoptosis-inducing ligand levels	GCST90274843	finngen_R7_I9_ISCHHEART		All - MR Egger	-0.0165002	0.0411453	0.702294
									TNF-related activation-induced cytokine levels	GCST90274844	finngen_R7_I9_ISCHHEART		rs11713634	-0.121778	0.0857259	0.155447
									TNF-related activation-induced cytokine levels	GCST90274844	finngen_R7_I9_ISCHHEART		rs2468187	-0.00866094	0.0536235	0.871689
									TNF-related activation-induced cytokine levels	GCST90274844	finngen_R7_I9_ISCHHEART		rs4512994	0.0281316	0.0699915	0.687737
									TNF-related activation-induced cytokine levels	GCST90274844	finngen_R7_I9_ISCHHEART		rs62501135	-0.00995594	0.0680255	0.88364
									TNF-related activation-induced cytokine levels	GCST90274844	finngen_R7_I9_ISCHHEART		rs704	0.10593	0.0744725	0.154909
									TNF-related activation-induced cytokine levels	GCST90274844	finngen_R7_I9_ISCHHEART		rs79287178	0.0117194	0.040216	0.770736
									TNF-related activation-induced cytokine levels	GCST90274844	finngen_R7_I9_ISCHHEART		All - Inverse variance weighted	0.00608102	0.0242344	0.801872
									TNF-related activation-induced cytokine levels	GCST90274844	finngen_R7_I9_ISCHHEART		All - MR Egger	0.0137631	0.0531296	0.808383
									Thymic stromal lymphopoietin levels	GCST90274845	finngen_R7_I9_ISCHHEART		rs4724126	-0.00352569	0.103029	0.972702
									Thymic stromal lymphopoietin levels	GCST90274845	finngen_R7_I9_ISCHHEART		All - Inverse variance weighted
									Thymic stromal lymphopoietin levels	GCST90274845	finngen_R7_I9_ISCHHEART		All - MR Egger
									Tumor necrosis factor ligand superfamily member 12 levels	GCST90274846	finngen_R7_I9_ISCHHEART		rs10831650	-0.0156425	0.127712	0.902517
									Tumor necrosis factor ligand superfamily member 12 levels	GCST90274846	finngen_R7_I9_ISCHHEART		rs13107325	0.0148241	0.170091	0.930549
									Tumor necrosis factor ligand superfamily member 12 levels	GCST90274846	finngen_R7_I9_ISCHHEART		rs579459	-0.216688	0.0871892	0.0129457
									Tumor necrosis factor ligand superfamily member 12 levels	GCST90274846	finngen_R7_I9_ISCHHEART		rs7503751	0.157061	0.133341	0.238838
									Tumor necrosis factor ligand superfamily member 12 levels	GCST90274846	finngen_R7_I9_ISCHHEART		rs9842051	-0.173804	0.0878096	0.0477794
									Tumor necrosis factor ligand superfamily member 12 levels	GCST90274846	finngen_R7_I9_ISCHHEART		All - Inverse variance weighted	-0.103199	0.0655385	0.11534
									Tumor necrosis factor ligand superfamily member 12 levels	GCST90274846	finngen_R7_I9_ISCHHEART		All - MR Egger	-0.0704315	0.282187	0.819017
									Urokinase-type plasminogen activator levels	GCST90274847	finngen_R7_I9_ISCHHEART		rs11220462	-0.330241	0.0991553	0.000866758
									Urokinase-type plasminogen activator levels	GCST90274847	finngen_R7_I9_ISCHHEART		rs4251805	0.0170837	0.0508614	0.736956
									Urokinase-type plasminogen activator levels	GCST90274847	finngen_R7_I9_ISCHHEART		rs4800787	-0.335634	0.08766	0.000128761
									Urokinase-type plasminogen activator levels	GCST90274847	finngen_R7_I9_ISCHHEART		rs7564243	-0.0392415	0.0950964	0.679863
									Urokinase-type plasminogen activator levels	GCST90274847	finngen_R7_I9_ISCHHEART		All - Inverse variance weighted	-0.102885	0.0915222	0.260947
									Urokinase-type plasminogen activator levels	GCST90274847	finngen_R7_I9_ISCHHEART		All - MR Egger	0.0705653	0.137659	0.659226
									Vascular endothelial growth factor A levels	GCST90274848	finngen_R7_I9_ISCHHEART		rs10822155	-0.29429	0.0980243	0.00268024
									Vascular endothelial growth factor A levels	GCST90274848	finngen_R7_I9_ISCHHEART		rs114694170	0.013938	0.106302	0.895682
									Vascular endothelial growth factor A levels	GCST90274848	finngen_R7_I9_ISCHHEART		rs62401205	-0.221058	0.0760748	0.00366322
									Vascular endothelial growth factor A levels	GCST90274848	finngen_R7_I9_ISCHHEART		rs6921438	-0.00529712	0.0184512	0.774045
									Vascular endothelial growth factor A levels	GCST90274848	finngen_R7_I9_ISCHHEART		rs6993770	0.0429314	0.0784806	0.584356
									Vascular endothelial growth factor A levels	GCST90274848	finngen_R7_I9_ISCHHEART		All - Inverse variance weighted	-0.0219852	0.0341679	0.519935
									Vascular endothelial growth factor A levels	GCST90274848	finngen_R7_I9_ISCHHEART		All - MR Egger	0.0347961	0.0576059	0.588439

## Sheet: Table S3
Supplementary Table S3. Heterogeneity, sensitivity, and pleiotropy of circulating inflammatory proteins causally associated with ICM
Outcome	exposure	Cochran Q		MR-Egger		leave-one-out
		Q	P value	egger_intercept	P value	Beta	P value
ICM	NKR-2B4	7.585	0.108	-0.006	0.638	-0.006	0.638
	CX3CL-1	3.312	0.346	0.019	0.599	0.019	0.599
	CXCL-6	0.03	0.863	NA	NA	NA	NA
	CXCL-9	1.771	0.183	NA	NA	NA	NA
	FGF-5	0.063	0.801	NA	NA	NA	NA
	IL-10	5.822	0.121	0.052	0.264	0.052	0.264
	IL-10RB	0.694	0.707	0.019	0.558	0.019	0.558
	LIFR	0.444	0.801	0.007	0.67	0.007	0.67
	SLAM	0.953	0.813	-0.011	0.664	-0.011	0.664
NA indicates not applicable

## Sheet: Table S4
Supplementary Table S4. Causal relationship between 91 circulating inflammatory proteins and DCM from TSMR Analysis
Outcome	Exposure(91 circulating inflammatory proteins)								singlesnp analysis								MR analysis
	SNP	Effect allele	Other allele	Beta	Se	F	P value	Eaf	exposure	id.exposure	id.outcome	samplesize	SNP	b	se	p	id.exposure	id.outcome	exposure	method	nsnp	b	se	pval	lo_ci	up_ci	or	or_lci95	or_uci95
DCM	rs10043720	A	G	-0.4981	0.0132	1423.92	1.9471058761938e-308	0.3025	Eukaryotic translation initiation factor 4E-binding protein 1 levels	GCST90274758	convert_GCST90018834_buildGRCh37		rs2731672	-0.474082	0.401728	0.237957	GCST90274758	convert_GCST90018834_buildGRCh37	Eukaryotic translation initiation factor 4E-binding protein 1 levels	Inverse variance weighted	2	-0.52576	0.21447	0.0142285	-0.94612	-0.105399	0.591106	0.388244	0.899965
	rs10774625	A	G	0.131	0.0131	100	1.52e-23	0.49	Eukaryotic translation initiation factor 4E-binding protein 1 levels	GCST90274758	convert_GCST90018834_buildGRCh37		rs3733402	-0.54636	0.25364	0.031234	GCST90274759	convert_GCST90018834_buildGRCh37	Adenosine Deaminase levels	Inverse variance weighted	3	0.0140769	0.0798734	0.860105	-0.142475	0.170629	1.01418	0.867209	1.18605
	rs1110261	A	G	0.0843	0.0148	32.4438	1.23e-08	0.2045	Eukaryotic translation initiation factor 4E-binding protein 1 levels	GCST90274758	convert_GCST90018834_buildGRCh37		All - Inverse variance weighted	-0.52576	0.21447	0.0142285	GCST90274759	convert_GCST90018834_buildGRCh37	Adenosine Deaminase levels	MR Egger	3	0.0504374	0.109326	0.72482	-0.163842	0.264716	1.05173	0.848877	1.30306
	rs12588969	C	G	-0.1297	0.0127	104.297	1.74e-24	0.6875	Eukaryotic translation initiation factor 4E-binding protein 1 levels	GCST90274758	convert_GCST90018834_buildGRCh37		All - MR Egger				GCST90274759	convert_GCST90018834_buildGRCh37	Adenosine Deaminase levels	Weighted median	3	0.0196884	0.0828238	0.812102	-0.142646	0.182023	1.01988	0.867061	1.19964
	rs12639588	A	G	-0.2517	0.0117	462.801	1.18e-102	0.5635	Adenosine Deaminase levels	GCST90274759	convert_GCST90018834_buildGRCh37		rs112351694	0.00383142	0.100406	0.969561	GCST90274759	convert_GCST90018834_buildGRCh37	Adenosine Deaminase levels	Weighted mode	3	0.0208751	0.100313	0.854419	-0.175738	0.217488	1.02109	0.838838	1.24295
	rs3130510	A	G	0.1155	0.014	68.0625	1.58e-16	0.2275	Adenosine Deaminase levels	GCST90274759	convert_GCST90018834_buildGRCh37		rs73617409	-0.125666	0.303123	0.678455	GCST90274762	convert_GCST90018834_buildGRCh37	beta-nerve growth factor levels	Inverse variance weighted	2	-0.181994	0.305851	0.551816	-0.781463	0.417475	0.833606	0.457736	1.51812
	rs568297	T	C	-0.0699	0.0122	32.8273	1.01e-08	0.6522	Adenosine Deaminase levels	GCST90274759	convert_GCST90018834_buildGRCh37		rs80212763	0.0684422	0.146382	0.640099	GCST90274764	convert_GCST90018834_buildGRCh37	Eotaxin levels	Inverse variance weighted	6	0.0677348	0.14313	0.636042	-0.2128	0.34827	1.07008	0.808318	1.41661
	rs61938962	T	C	0.0713	0.0125	32.5356	1.17e-08	0.3226	Adenosine Deaminase levels	GCST90274759	convert_GCST90018834_buildGRCh37		All - Inverse variance weighted	0.0140769	0.0798734	0.860105	GCST90274764	convert_GCST90018834_buildGRCh37	Eotaxin levels	MR Egger	6	0.0792283	0.30424	0.807401	-0.517082	0.675539	1.08245	0.596258	1.96509
	rs6870256	T	C	0.0725	0.0119	37.1178	1.11e-09	0.5786	Adenosine Deaminase levels	GCST90274759	convert_GCST90018834_buildGRCh37		All - MR Egger	0.0504374	0.109326	0.72482	GCST90274764	convert_GCST90018834_buildGRCh37	Eotaxin levels	Weighted median	6	0.151346	0.176514	0.391214	-0.194621	0.497314	1.1634	0.823146	1.6443
	rs73416208	A	G	-0.1477	0.0246	36.0488	1.92e-09	0.0654	beta-nerve growth factor levels	GCST90274762	convert_GCST90018834_buildGRCh37		rs3128517	-0.451613	0.430968	0.294683	GCST90274764	convert_GCST90018834_buildGRCh37	Eotaxin levels	Weighted mode	6	0.219014	0.231406	0.387378	-0.234541	0.67257	1.24485	0.790934	1.95927
	rs76428106	T	C	-0.3406	0.0535	40.5305	1.94e-10	0.9832	beta-nerve growth factor levels	GCST90274762	convert_GCST90018834_buildGRCh37		rs6328	0.0915935	0.434128	0.832901	GCST90274765	convert_GCST90018834_buildGRCh37	C-C motif chemokine 19 levels	Inverse variance weighted (multiplicative random effects)	3	0.115572	0.218745	0.597261	-0.313168	0.544313	1.12252	0.731127	1.72342
	rs8026767	A	G	-0.0743	0.0132	31.6833	1.81e-08	0.2595	beta-nerve growth factor levels	GCST90274762	convert_GCST90018834_buildGRCh37		All - Inverse variance weighted	-0.181994	0.305851	0.551816	GCST90274765	convert_GCST90018834_buildGRCh37	C-C motif chemokine 19 levels	MR Egger	3	0.14017	0.700162	0.874214	-1.23215	1.51249	1.15047	0.291665	4.53801
	rs911263	T	C	0.0781	0.0128	37.2291	1.05e-09	0.7185	beta-nerve growth factor levels	GCST90274762	convert_GCST90018834_buildGRCh37		All - MR Egger				GCST90274765	convert_GCST90018834_buildGRCh37	C-C motif chemokine 19 levels	Weighted median	3	0.122132	0.137987	0.376104	-0.148323	0.392587	1.1299	0.862153	1.48081
	rs10207134	T	C	-0.0996	0.0128	60.5479	7.18e-15	0.326	Caspase 8 levels	GCST90274763	convert_GCST90018834_buildGRCh37		rs56328050	-0.666834	0.274283	0.0150492	GCST90274765	convert_GCST90018834_buildGRCh37	C-C motif chemokine 19 levels	Weighted mode	3	0.0858244	0.170205	0.664157	-0.247778	0.419426	1.08961	0.780533	1.52109
	rs742493	T	C	0.1459	0.0185	62.1967	3.11e-15	0.883	Caspase 8 levels	GCST90274763	convert_GCST90018834_buildGRCh37		All - Inverse variance weighted				GCST90274766	convert_GCST90018834_buildGRCh37	C-C motif chemokine 20 levels	Inverse variance weighted	2	0.805691	0.315236	0.0105934	0.187828	1.42355	2.23824	1.20663	4.15185
	rs10212190	A	T	0.0727	0.0121	36.0992	1.88e-09	0.6151	Caspase 8 levels	GCST90274763	convert_GCST90018834_buildGRCh37		All - MR Egger				GCST90274767	convert_GCST90018834_buildGRCh37	C-C motif chemokine 23 levels	Inverse variance weighted	4	0.122633	0.0812475	0.131202	-0.0366118	0.281878	1.13047	0.96405	1.32562
	rs12058421	A	C	-0.1256	0.0159	62.4001	2.8e-15	0.1616	Eotaxin levels	GCST90274764	convert_GCST90018834_buildGRCh37		rs12075	0.29239	0.479306	0.541843	GCST90274767	convert_GCST90018834_buildGRCh37	C-C motif chemokine 23 levels	MR Egger	4	-0.00210485	0.31979	0.995346	-0.628892	0.624683	0.997897	0.533182	1.86765
	rs2790462	T	C	-0.0747	0.0126	35.148	3.06e-09	0.2977	Eotaxin levels	GCST90274764	convert_GCST90018834_buildGRCh37		rs2201150	-0.634395	0.457325	0.165385	GCST90274767	convert_GCST90018834_buildGRCh37	C-C motif chemokine 23 levels	Weighted median	4	0.127297	0.085946	0.138573	-0.0411574	0.295751	1.13575	0.959678	1.34414
	rs3184504	T	C	0.097	0.013	55.6746	8.55e-14	0.4758	Eotaxin levels	GCST90274764	convert_GCST90018834_buildGRCh37		rs2228467	0.138118	0.235223	0.557083	GCST90274767	convert_GCST90018834_buildGRCh37	C-C motif chemokine 23 levels	Weighted mode	4	0.117687	0.0835292	0.253618	-0.0460306	0.281404	1.12489	0.955013	1.32499
	rs56244095	A	C	0.1013	0.0156	42.1667	8.38e-11	0.2121	Eotaxin levels	GCST90274764	convert_GCST90018834_buildGRCh37		rs757973	-0.207792	0.322178	0.518952	GCST90274768	convert_GCST90018834_buildGRCh37	C-C motif chemokine 25 levels	Inverse variance weighted	7	-0.0126418	0.0603966	0.834204	-0.131019	0.105736	0.987438	0.877201	1.11153
	rs570025519	A	G	0.1321	0.0164	64.8811	7.96e-16	0.2395	Eotaxin levels	GCST90274764	convert_GCST90018834_buildGRCh37		rs79722574	0.361317	0.378601	0.339908	GCST90274768	convert_GCST90018834_buildGRCh37	C-C motif chemokine 25 levels	MR Egger	7	0.166049	0.0970828	0.147884	-0.0242334	0.356331	1.18063	0.976058	1.42808
	rs1065657	A	G	0.0655	0.0118	30.8119	2.84e-08	0.4536	Eotaxin levels	GCST90274764	convert_GCST90018834_buildGRCh37		rs9940390	0.410758	0.447433	0.358602	GCST90274768	convert_GCST90018834_buildGRCh37	C-C motif chemokine 25 levels	Weighted median	7	-5.29525e-05	0.0684172	0.999382	-0.134151	0.134045	0.999947	0.874458	1.14344
	rs16840522	T	C	-0.1191	0.0147	65.6431	5.4e-16	0.8073	Eotaxin levels	GCST90274764	convert_GCST90018834_buildGRCh37		All - Inverse variance weighted	0.0677348	0.14313	0.636042	GCST90274768	convert_GCST90018834_buildGRCh37	C-C motif chemokine 25 levels	Weighted mode	7	0.0871016	0.0703059	0.261649	-0.0506979	0.224901	1.09101	0.950566	1.2522
	rs174533	A	G	0.0787	0.0121	42.3037	7.81e-11	0.3509	Eotaxin levels	GCST90274764	convert_GCST90018834_buildGRCh37		All - MR Egger	0.0792283	0.30424	0.807401	GCST90274769	convert_GCST90018834_buildGRCh37	C-C motif chemokine 28 levels	Inverse variance weighted	4	0.209256	0.251663	0.405696	-0.284004	0.702516	1.23276	0.752763	2.01883
	rs28929474	T	C	0.6692	0.044	231.316	3.08e-52	0.0205	C-C motif chemokine 19 levels	GCST90274765	convert_GCST90018834_buildGRCh37		rs11574915	-0.493852	0.381831	0.195879	GCST90274769	convert_GCST90018834_buildGRCh37	C-C motif chemokine 28 levels	MR Egger	4	0.244746	0.681941	0.75402	-1.09186	1.58135	1.2773	0.335592	4.86152
	rs4760	A	G	0.3554	0.0163	475.401	2.14e-105	0.8425	C-C motif chemokine 19 levels	GCST90274765	convert_GCST90018834_buildGRCh37		rs62292952	0.531969	0.22208	0.0166025	GCST90274769	convert_GCST90018834_buildGRCh37	C-C motif chemokine 28 levels	Weighted median	4	0.0587005	0.305538	0.847647	-0.540154	0.657555	1.06046	0.582659	1.93007
	rs490342	T	G	0.1252	0.02	39.1876	3.85e-10	0.1051	C-C motif chemokine 19 levels	GCST90274765	convert_GCST90018834_buildGRCh37		rs9469127	0.0112613	0.156429	0.94261	GCST90274769	convert_GCST90018834_buildGRCh37	C-C motif chemokine 28 levels	Weighted mode	4	-0.0541148	0.410373	0.903436	-0.858445	0.750216	0.947323	0.423821	2.11746
	rs5030044	A	G	0.285	0.0187	232.277	1.9e-52	0.886	C-C motif chemokine 19 levels	GCST90274765	convert_GCST90018834_buildGRCh37		All - Inverse variance weighted	0.115572	0.218745	0.597261	GCST90274770	convert_GCST90018834_buildGRCh37	C-C motif chemokine 4 levels	Inverse variance weighted (multiplicative random effects)	4	0.147012	0.136617	0.281888	-0.120758	0.414783	1.15837	0.886249	1.51404
	rs8178824	T	C	0.2575	0.037	48.4341	3.42e-12	0.029	C-C motif chemokine 19 levels	GCST90274765	convert_GCST90018834_buildGRCh37		All - MR Egger	0.14017	0.700162	0.874214	GCST90274770	convert_GCST90018834_buildGRCh37	C-C motif chemokine 4 levels	MR Egger	4	0.830439	0.257699	0.0842986	0.325349	1.33553	2.29433	1.38451	3.80201
	rs10733789	T	C	-0.0815	0.0127	41.182	1.39e-10	0.6875	C-C motif chemokine 20 levels	GCST90274766	convert_GCST90018834_buildGRCh37		rs10207134	1.10743	0.363454	0.00231167	GCST90274770	convert_GCST90018834_buildGRCh37	C-C motif chemokine 4 levels	Weighted median	4	0.161109	0.0859296	0.0608064	-0.00731253	0.329531	1.17481	0.992714	1.39032
	rs3184504	T	C	0.1236	0.0132	87.6777	7.7e-21	0.4764	C-C motif chemokine 20 levels	GCST90274766	convert_GCST90018834_buildGRCh37		rs742493	0.476354	0.379712	0.209656	GCST90274770	convert_GCST90018834_buildGRCh37	C-C motif chemokine 4 levels	Weighted mode	4	0.249605	0.100556	0.0890924	0.0525153	0.446694	1.28352	1.05392	1.56314
	rs6827617	A	G	-0.1724	0.0118	213.457	2.42e-48	0.6041	C-C motif chemokine 20 levels	GCST90274766	convert_GCST90018834_buildGRCh37		All - Inverse variance weighted	0.805691	0.315236	0.0105934	GCST90274771	convert_GCST90018834_buildGRCh37	Natural killer cell receptor 2B4 levels	Inverse variance weighted	6	-0.0478103	0.121932	0.69498	-0.286797	0.191176	0.953315	0.750664	1.21067
	rs75612655	T	C	0.5352	0.0705	57.6307	3.16e-14	0.0084	C-C motif chemokine 20 levels	GCST90274766	convert_GCST90018834_buildGRCh37		All - MR Egger				GCST90274771	convert_GCST90018834_buildGRCh37	Natural killer cell receptor 2B4 levels	MR Egger	6	0.0177637	0.271899	0.951045	-0.515158	0.550685	1.01792	0.597406	1.73444
	rs10821552	A	C	-0.1132	0.0156	52.6555	3.97e-13	0.3353	C-C motif chemokine 23 levels	GCST90274767	convert_GCST90018834_buildGRCh37		rs117639761	0.361676	0.418053	0.38696	GCST90274771	convert_GCST90018834_buildGRCh37	Natural killer cell receptor 2B4 levels	Weighted median	6	-0.0106484	0.136383	0.937767	-0.27796	0.256663	0.989408	0.757327	1.29261
	rs425535	T	C	0.5063	0.0181	782.454	3.52e-172	0.1127	C-C motif chemokine 23 levels	GCST90274767	convert_GCST90018834_buildGRCh37		rs712048	0.111521	0.0850981	0.190026	GCST90274771	convert_GCST90018834_buildGRCh37	Natural killer cell receptor 2B4 levels	Weighted mode	6	-0.0118705	0.159557	0.94358	-0.324602	0.300861	0.9882	0.722815	1.35102
	rs6993770	A	T	-0.1058	0.0135	61.4191	4.61e-15	0.7312	C-C motif chemokine 23 levels	GCST90274767	convert_GCST90018834_buildGRCh37		rs7225405	0.435284	0.424202	0.304833	GCST90274772	convert_GCST90018834_buildGRCh37	CD40L receptor levels	Inverse variance weighted	4	-0.0653557	0.0779438	0.401751	-0.218125	0.0874141	0.936734	0.804025	1.09135
	rs7636889	A	G	-0.0768	0.0137	31.4254	2.07e-08	0.7593	C-C motif chemokine 23 levels	GCST90274767	convert_GCST90018834_buildGRCh37		rs77527696	-0.618203	0.686761	0.368029	GCST90274772	convert_GCST90018834_buildGRCh37	CD40L receptor levels	MR Egger	4	-0.0117124	0.12971	0.93628	-0.265943	0.242518	0.988356	0.766483	1.27445
	rs79649467	T	G	-0.1721	0.0276	38.8816	4.5e-10	0.0605	C-C motif chemokine 23 levels	GCST90274767	convert_GCST90018834_buildGRCh37		All - Inverse variance weighted	0.122633	0.0812475	0.131202	GCST90274772	convert_GCST90018834_buildGRCh37	CD40L receptor levels	Weighted median	4	-0.0739814	0.083521	0.375735	-0.237683	0.0897197	0.928689	0.788453	1.09387
	rs10822155	A	C	0.0838	0.0117	51.2999	7.93e-13	0.4155	C-C motif chemokine 23 levels	GCST90274767	convert_GCST90018834_buildGRCh37		All - MR Egger	-0.00210485	0.31979	0.995346	GCST90274772	convert_GCST90018834_buildGRCh37	CD40L receptor levels	Weighted mode	4	-0.0741517	0.0783384	0.413696	-0.227695	0.0793915	0.928531	0.796367	1.08263
	rs114694170	T	C	-0.1625	0.0267	37.0411	1.16e-09	0.9462	C-C motif chemokine 25 levels	GCST90274768	convert_GCST90018834_buildGRCh37		rs113348389	-0.135257	0.167091	0.418237	GCST90274773	convert_GCST90018834_buildGRCh37	T-cell surface glycoprotein CD5 levels	Inverse variance weighted	6	0.143004	0.147749	0.333101	-0.146584	0.432592	1.15373	0.863654	1.54125
	rs62401205	A	C	-0.2112	0.0333	40.2253	2.26e-10	0.0429	C-C motif chemokine 25 levels	GCST90274768	convert_GCST90018834_buildGRCh37		rs2287936	0.103353	0.0775151	0.182422	GCST90274773	convert_GCST90018834_buildGRCh37	T-cell surface glycoprotein CD5 levels	MR Egger	6	-0.576792	0.940822	0.572973	-2.4208	1.26722	0.561697	0.0888503	3.55096
	rs6921438	A	G	-0.4343	0.0113	1477.14	2.0860067423505e-308	0.4867	C-C motif chemokine 25 levels	GCST90274768	convert_GCST90018834_buildGRCh37		rs485073	-0.103292	0.121691	0.395989	GCST90274773	convert_GCST90018834_buildGRCh37	T-cell surface glycoprotein CD5 levels	Weighted median	6	0.215531	0.185182	0.244468	-0.147425	0.578487	1.24052	0.862927	1.78334
	rs6993770	A	T	0.1231	0.0134	84.393	4.06e-20	0.7319	C-C motif chemokine 25 levels	GCST90274768	convert_GCST90018834_buildGRCh37		rs549735081	0.122432	0.164598	0.456983	GCST90274773	convert_GCST90018834_buildGRCh37	T-cell surface glycoprotein CD5 levels	Weighted mode	6	0.237092	0.197934	0.284661	-0.150859	0.625043	1.26756	0.859969	1.86833
	rs10831650	A	G	0.0692	0.0125	30.6473	3.09e-08	0.3558	C-C motif chemokine 25 levels	GCST90274768	convert_GCST90018834_buildGRCh37		rs635634	-0.267929	0.165189	0.104814	GCST90274774	convert_GCST90018834_buildGRCh37	T-cell surface glycoprotein CD6 isoform levels	Inverse variance weighted	3	0.121494	0.0780979	0.119788	-0.0315779	0.274566	1.12918	0.968915	1.31596
	rs13107325	T	C	0.2027	0.0236	73.7706	8.77e-18	0.0696	C-C motif chemokine 25 levels	GCST90274768	convert_GCST90018834_buildGRCh37		rs7296588	-0.353753	0.289042	0.220997	GCST90274774	convert_GCST90018834_buildGRCh37	T-cell surface glycoprotein CD6 isoform levels	MR Egger	3	0.136883	0.125634	0.472738	-0.10936	0.383126	1.14669	0.896408	1.46686
	rs34790908	T	C	0.211	0.0129	267.538	3.9e-60	0.2563	C-C motif chemokine 25 levels	GCST90274768	convert_GCST90018834_buildGRCh37		rs72995492	-0.145363	0.625731	0.816297	GCST90274774	convert_GCST90018834_buildGRCh37	T-cell surface glycoprotein CD6 isoform levels	Weighted median	3	0.125906	0.0811041	0.120566	-0.0330579	0.28487	1.13418	0.967483	1.32959
	rs579459	T	C	0.1098	0.0157	48.9109	2.68e-12	0.7888	C-C motif chemokine 25 levels	GCST90274768	convert_GCST90018834_buildGRCh37		All - Inverse variance weighted	-0.0126418	0.0603966	0.834204	GCST90274774	convert_GCST90018834_buildGRCh37	T-cell surface glycoprotein CD6 isoform levels	Weighted mode	3	0.128134	0.0804557	0.252256	-0.029559	0.285827	1.13671	0.970874	1.33086
	rs7503751	A	G	-0.1386	0.0238	33.9135	5.76e-09	0.0779	C-C motif chemokine 25 levels	GCST90274768	convert_GCST90018834_buildGRCh37		All - MR Egger	0.166049	0.0970828	0.147884	GCST90274775	convert_GCST90018834_buildGRCh37	CUB domain-containing protein 1 levels	Inverse variance weighted	5	-0.141805	0.121074	0.241507	-0.37911	0.0954998	0.86779	0.68447	1.10021
	rs9842051	C	G	0.1192	0.014	72.4931	1.68e-17	0.748	C-C motif chemokine 28 levels	GCST90274769	convert_GCST90018834_buildGRCh37		rs139902	-0.130117	0.511696	0.799275	GCST90274775	convert_GCST90018834_buildGRCh37	CUB domain-containing protein 1 levels	MR Egger	5	-0.344076	0.270094	0.292429	-0.873461	0.185309	0.708875	0.417504	1.20359
	rs11054089	T	G	0.1707	0.0133	164.727	1.05e-37	0.7422	C-C motif chemokine 28 levels	GCST90274769	convert_GCST90018834_buildGRCh37		rs4866742	-0.0925926	0.504274	0.854315	GCST90274775	convert_GCST90018834_buildGRCh37	CUB domain-containing protein 1 levels	Weighted median	5	-0.217277	0.135849	0.109731	-0.483542	0.048987	0.804707	0.616596	1.05021
	rs112961631	T	C	0.5656	0.0476	141.19	1.46e-32	0.0233	C-C motif chemokine 28 levels	GCST90274769	convert_GCST90018834_buildGRCh37		rs6580980	0.914244	0.547965	0.0952294	GCST90274775	convert_GCST90018834_buildGRCh37	CUB domain-containing protein 1 levels	Weighted mode	5	-0.247015	0.15264	0.180912	-0.546189	0.0521593	0.781129	0.579153	1.05354
	rs1509659	A	G	-0.0671	0.0118	32.3356	1.3e-08	0.6342	C-C motif chemokine 28 levels	GCST90274769	convert_GCST90018834_buildGRCh37		rs76669782	0.237995	0.460918	0.60561	GCST90274777	convert_GCST90018834_buildGRCh37	Cystatin D levels	Inverse variance weighted	7	0.0900197	0.105675	0.394294	-0.117103	0.297142	1.0942	0.889494	1.34601
	rs35106244	T	C	0.0831	0.0123	45.6449	1.42e-11	0.4156	C-C motif chemokine 28 levels	GCST90274769	convert_GCST90018834_buildGRCh37		All - Inverse variance weighted	0.209256	0.251663	0.405696	GCST90274777	convert_GCST90018834_buildGRCh37	Cystatin D levels	MR Egger	7	0.207948	0.176164	0.290923	-0.137333	0.553229	1.23115	0.87168	1.73886
	rs6106715	C	G	-0.3784	0.0118	1028.34	1.24e-225	0.6593	C-C motif chemokine 28 levels	GCST90274769	convert_GCST90018834_buildGRCh37		All - MR Egger	0.244746	0.681941	0.75402	GCST90274777	convert_GCST90018834_buildGRCh37	Cystatin D levels	Weighted median	7	0.161414	0.100225	0.107284	-0.0350266	0.357855	1.17517	0.96558	1.43026
	rs72748935	T	C	0.0772	0.0114	45.859	1.27e-11	0.4618	C-C motif chemokine 4 levels	GCST90274770	convert_GCST90018834_buildGRCh37		rs113010081	0.32634	0.102826	0.00150513	GCST90274777	convert_GCST90018834_buildGRCh37	Cystatin D levels	Weighted mode	7	0.191322	0.102853	0.112201	-0.0102702	0.392914	1.21085	0.989782	1.48129
	rs77415137	A	G	-0.2494	0.0438	32.4224	1.24e-08	0.9789	C-C motif chemokine 4 levels	GCST90274770	convert_GCST90018834_buildGRCh37		rs140505982	-0.507411	0.515257	0.324736	GCST90274778	convert_GCST90018834_buildGRCh37	Fractalkine levels	Inverse variance weighted	4	-0.188895	0.220223	0.391034	-0.620531	0.242742	0.827874	0.537659	1.27474
	rs28735437	C	G	-0.1168	0.0164	50.7222	1.06e-12	0.1435	C-C motif chemokine 4 levels	GCST90274770	convert_GCST90018834_buildGRCh37		rs17692864	-0.361913	0.346833	0.296727	GCST90274778	convert_GCST90018834_buildGRCh37	Fractalkine levels	MR Egger	4	-0.539158	1.10114	0.672831	-2.6974	1.61909	0.583239	0.0673803	5.04847
	rs111865607	T	C	-0.1077	0.0178	36.6093	1.44e-09	0.2079	C-C motif chemokine 4 levels	GCST90274770	convert_GCST90018834_buildGRCh37		rs8064426	-0.0523879	0.139376	0.70701	GCST90274778	convert_GCST90018834_buildGRCh37	Fractalkine levels	Weighted median	4	-0.0824011	0.289879	0.776211	-0.650563	0.485761	0.920903	0.521752	1.62541
	rs2511241	T	C	0.177	0.0236	56.25	6.38e-14	0.9163	C-C motif chemokine 4 levels	GCST90274770	convert_GCST90018834_buildGRCh37		All - Inverse variance weighted	0.147012	0.136617	0.281888	GCST90274778	convert_GCST90018834_buildGRCh37	Fractalkine levels	Weighted mode	4	0.051912	0.417206	0.908846	-0.765811	0.869635	1.05328	0.464957	2.38604
	rs3859189	A	G	0.1101	0.0117	88.5529	4.95e-21	0.5367	C-C motif chemokine 4 levels	GCST90274770	convert_GCST90018834_buildGRCh37		All - MR Egger	0.830439	0.257699	0.0842986	GCST90274779	convert_GCST90018834_buildGRCh37	C-X-C motif chemokine 1 levels	Inverse variance weighted	2	-0.122868	0.173317	0.478374	-0.462569	0.216833	0.884381	0.629664	1.24214
	rs653178	T	C	-0.0728	0.0132	30.4169	3.48e-08	0.5224	Natural killer cell receptor 2B4 levels	GCST90274771	convert_GCST90018834_buildGRCh37		rs11265493	-0.0598492	0.158341	0.705448	GCST90274780	convert_GCST90018834_buildGRCh37	C-X-C motif chemokine 10 levels	Inverse variance weighted	5	0.0473303	0.140676	0.736532	-0.228394	0.323055	1.04847	0.795811	1.38134
	rs9264931	T	C	-0.1048	0.0191	30.1062	4.09e-08	0.8812	Natural killer cell receptor 2B4 levels	GCST90274771	convert_GCST90018834_buildGRCh37		rs3184504	0.277586	0.323276	0.390524	GCST90274780	convert_GCST90018834_buildGRCh37	C-X-C motif chemokine 10 levels	MR Egger	5	0.0441766	0.229797	0.85983	-0.406226	0.494579	1.04517	0.666159	1.63981
	rs11212636	A	G	-0.0772	0.0117	43.5374	4.16e-11	0.4171	Natural killer cell receptor 2B4 levels	GCST90274771	convert_GCST90018834_buildGRCh37		rs3828139	0.177419	0.443548	0.689157	GCST90274780	convert_GCST90018834_buildGRCh37	C-X-C motif chemokine 10 levels	Weighted median	5	0.0727146	0.174408	0.676735	-0.269124	0.414553	1.07542	0.764048	1.51369
	rs144317085	A	T	0.2206	0.0324	46.3576	9.85e-12	0.9647	Natural killer cell receptor 2B4 levels	GCST90274771	convert_GCST90018834_buildGRCh37		rs4672486	0.255673	0.529501	0.629197	GCST90274780	convert_GCST90018834_buildGRCh37	C-X-C motif chemokine 10 levels	Weighted mode	5	0.136241	0.201504	0.53604	-0.258706	0.531188	1.14596	0.77205	1.70095
	rs1866051	T	C	-0.0746	0.0115	42.0806	8.76e-11	0.4771	Natural killer cell receptor 2B4 levels	GCST90274771	convert_GCST90018834_buildGRCh37		rs56272634	-0.526989	0.495739	0.287765	GCST90274781	convert_GCST90018834_buildGRCh37	C-X-C motif chemokine 11 levels	Inverse variance weighted	4	0.197383	0.148022	0.182376	-0.0927396	0.487506	1.21821	0.911431	1.62825
	rs55633025	A	G	0.0725	0.0129	31.5861	1.91e-08	0.4738	Natural killer cell receptor 2B4 levels	GCST90274771	convert_GCST90018834_buildGRCh37		rs72837690	-0.619845	0.443299	0.162036	GCST90274781	convert_GCST90018834_buildGRCh37	C-X-C motif chemokine 11 levels	MR Egger	4	0.474104	0.369062	0.327622	-0.249256	1.19747	1.60657	0.77938	3.31171
	rs7624160	T	G	-0.1061	0.0119	79.4945	4.84e-19	0.6093	Natural killer cell receptor 2B4 levels	GCST90274771	convert_GCST90018834_buildGRCh37		All - Inverse variance weighted	-0.0478103	0.121932	0.69498	GCST90274781	convert_GCST90018834_buildGRCh37	C-X-C motif chemokine 11 levels	Weighted median	4	0.28105	0.172722	0.103698	-0.0574846	0.619585	1.32452	0.944136	1.85816
	rs76428106	T	C	-1.1019	0.0524	442.203	3.59e-98	0.9832	Natural killer cell receptor 2B4 levels	GCST90274771	convert_GCST90018834_buildGRCh37		All - MR Egger	0.0177637	0.271899	0.951045	GCST90274781	convert_GCST90018834_buildGRCh37	C-X-C motif chemokine 11 levels	Weighted mode	4	0.299182	0.179344	0.193866	-0.052331	0.650696	1.34876	0.949015	1.91687
	rs7726159	A	C	-0.1191	0.0128	86.5772	1.34e-20	0.3326	CD40L receptor levels	GCST90274772	convert_GCST90018834_buildGRCh37		rs117191103	0.27526	0.367014	0.453255	GCST90274782	convert_GCST90018834_buildGRCh37	C-X-C motif chemokine 5 levels	Inverse variance weighted	5	0.200832	0.0969071	0.0382267	0.0108938	0.39077	1.22242	1.01095	1.47812
	rs78429945	T	G	0.0884	0.016	30.5256	3.29e-08	0.1818	CD40L receptor levels	GCST90274772	convert_GCST90018834_buildGRCh37		rs1883832	-0.0743527	0.0818765	0.363821	GCST90274782	convert_GCST90018834_buildGRCh37	C-X-C motif chemokine 5 levels	MR Egger	5	0.247975	0.146983	0.190169	-0.0401114	0.536062	1.28143	0.960682	1.70926
	rs11220462	A	G	-0.1024	0.0161	40.4528	2.01e-10	0.1509	CD40L receptor levels	GCST90274772	convert_GCST90018834_buildGRCh37		rs7250371	-0.355685	0.495627	0.472975	GCST90274782	convert_GCST90018834_buildGRCh37	C-X-C motif chemokine 5 levels	Weighted median	5	0.229262	0.104366	0.0280411	0.0247046	0.43382	1.25767	1.02501	1.54314
	rs13299342	A	G	0.1	0.017	34.6021	4.04e-09	0.1744	CD40L receptor levels	GCST90274772	convert_GCST90018834_buildGRCh37		rs73128569	-0.0665548	0.503915	0.894925	GCST90274782	convert_GCST90018834_buildGRCh37	C-X-C motif chemokine 5 levels	Weighted mode	5	0.238155	0.110213	0.0967948	0.0221383	0.454172	1.26891	1.02239	1.57487
	rs2227575	A	C	-0.0946	0.0115	67.6685	1.93e-16	0.5624	CD40L receptor levels	GCST90274772	convert_GCST90018834_buildGRCh37		All - Inverse variance weighted	-0.0653557	0.0779438	0.401751	GCST90274783	convert_GCST90018834_buildGRCh37	C-X-C motif chemokine 6 levels	Inverse variance weighted	3	0.0356262	0.131328	0.786179	-0.221777	0.29303	1.03627	0.801094	1.34048
	rs4251805	T	C	-0.422	0.0311	184.121	6.1e-42	0.0405	CD40L receptor levels	GCST90274772	convert_GCST90018834_buildGRCh37		All - MR Egger	-0.0117124	0.12971	0.93628	GCST90274783	convert_GCST90018834_buildGRCh37	C-X-C motif chemokine 6 levels	MR Egger	3	-0.0777264	0.329838	0.852668	-0.724208	0.568755	0.925218	0.484708	1.76607
	rs4760	A	G	0.1408	0.0165	72.8178	1.42e-17	0.8426	T-cell surface glycoprotein CD5 levels	GCST90274773	convert_GCST90018834_buildGRCh37		rs3104373	0.524152	0.501542	0.295985	GCST90274783	convert_GCST90018834_buildGRCh37	C-X-C motif chemokine 6 levels	Weighted median	3	0.00743173	0.0757204	0.921816	-0.14098	0.155844	1.00746	0.868506	1.16864
	rs4800787	T	C	-0.094	0.0125	56.5504	5.48e-14	0.3008	T-cell surface glycoprotein CD5 levels	GCST90274773	convert_GCST90018834_buildGRCh37		rs3184504	0.225648	0.262789	0.390524	GCST90274783	convert_GCST90018834_buildGRCh37	C-X-C motif chemokine 6 levels	Weighted mode	3	-0.0179587	0.0842927	0.851031	-0.183172	0.147255	0.982202	0.832625	1.15865
	rs7406661	T	C	-0.1107	0.0156	50.3554	1.28e-12	0.7855	T-cell surface glycoprotein CD5 levels	GCST90274773	convert_GCST90018834_buildGRCh37		rs4939490	0.162512	0.315789	0.606819	GCST90274784	convert_GCST90018834_buildGRCh37	C-X-C motif chemokine 9 levels	Inverse variance weighted	4	0.396972	0.190186	0.0368623	0.0242079	0.769735	1.48731	1.0245	2.1592
	rs7564243	A	G	-0.0852	0.0114	55.856	7.8e-14	0.5375	T-cell surface glycoprotein CD5 levels	GCST90274773	convert_GCST90018834_buildGRCh37		rs61747728	-0.353612	0.529603	0.50433	GCST90274784	convert_GCST90018834_buildGRCh37	C-X-C motif chemokine 9 levels	MR Egger	4	0.270225	0.826853	0.774844	-1.35041	1.89086	1.31026	0.259134	6.62505
	rs11225354	T	C	0.2957	0.0181	266.898	5.38e-60	0.879	T-cell surface glycoprotein CD5 levels	GCST90274773	convert_GCST90018834_buildGRCh37		rs674379	0.288349	0.320201	0.367842	GCST90274784	convert_GCST90018834_buildGRCh37	C-X-C motif chemokine 9 levels	Weighted median	4	0.392897	0.226828	0.08325	-0.0516869	0.83748	1.48127	0.949626	2.31054
	rs142915220	A	G	-0.3256	0.0494	43.4425	4.37e-11	0.9794	T-cell surface glycoprotein CD5 levels	GCST90274773	convert_GCST90018834_buildGRCh37		rs7242462	-0.494579	0.499583	0.322182	GCST90274784	convert_GCST90018834_buildGRCh37	C-X-C motif chemokine 9 levels	Weighted mode	4	0.387847	0.266575	0.241686	-0.13464	0.910334	1.4738	0.87403	2.48515
	rs17099622	A	G	-0.2064	0.0233	78.4707	8.12e-19	0.9296	T-cell surface glycoprotein CD5 levels	GCST90274773	convert_GCST90018834_buildGRCh37		All - Inverse variance weighted	0.143004	0.147749	0.333101	GCST90274785	convert_GCST90018834_buildGRCh37	Delta and Notch-like epidermal growth factor-related receptor levels	Inverse variance weighted	4	0.0702343	0.179301	0.695271	-0.281196	0.421665	1.07276	0.75488	1.5245
	rs17860955	T	C	1.1371	0.047	585.331	2.6e-129	0.983	T-cell surface glycoprotein CD5 levels	GCST90274773	convert_GCST90018834_buildGRCh37		All - MR Egger	-0.576792	0.940822	0.572973	GCST90274785	convert_GCST90018834_buildGRCh37	Delta and Notch-like epidermal growth factor-related receptor levels	MR Egger	4	-0.433359	0.457982	0.443907	-1.331	0.464286	0.648328	0.264212	1.59088
	rs72699188	C	G	-0.0931	0.0166	31.4545	2.04e-08	0.8507	T-cell surface glycoprotein CD6 isoform levels	GCST90274774	convert_GCST90018834_buildGRCh37		rs4938993	0.126711	0.0825186	0.12465	GCST90274785	convert_GCST90018834_buildGRCh37	Delta and Notch-like epidermal growth factor-related receptor levels	Weighted median	4	0.0139413	0.15626	0.928908	-0.292328	0.32021	1.01404	0.746524	1.37742
	rs112351694	C	G	0.8874	0.0253	1230.26	1.62e-269	0.0514	T-cell surface glycoprotein CD6 isoform levels	GCST90274774	convert_GCST90018834_buildGRCh37		rs494417	-0.159269	0.338555	0.638043	GCST90274785	convert_GCST90018834_buildGRCh37	Delta and Notch-like epidermal growth factor-related receptor levels	Weighted mode	4	0.00400102	0.158189	0.98141	-0.30605	0.314052	1.00401	0.73635	1.36896
	rs73617409	A	G	-0.1313	0.0164	64.0976	1.18e-15	0.2474	T-cell surface glycoprotein CD6 isoform levels	GCST90274774	convert_GCST90018834_buildGRCh37		rs653178	0.322581	0.345622	0.350648	GCST90274786	convert_GCST90018834_buildGRCh37	Protein S100-A12 levels	Inverse variance weighted	2	0.0496082	0.185062	0.788651	-0.313113	0.412329	1.05086	0.731167	1.51033
	rs80212763	T	C	0.9687	0.0448	467.544	1.1e-103	0.0189	T-cell surface glycoprotein CD6 isoform levels	GCST90274774	convert_GCST90018834_buildGRCh37		All - Inverse variance weighted	0.121494	0.0780979	0.119788	GCST90274787	convert_GCST90018834_buildGRCh37	Fibroblast growth factor 19 levels	Inverse variance weighted	3	-0.00717926	0.171673	0.966643	-0.343659	0.329301	0.992846	0.709171	1.39
	rs112359206	A	G	0.1691	0.0225	56.4836	5.67e-14	0.9	T-cell surface glycoprotein CD6 isoform levels	GCST90274774	convert_GCST90018834_buildGRCh37		All - MR Egger	0.136883	0.125634	0.472738	GCST90274787	convert_GCST90018834_buildGRCh37	Fibroblast growth factor 19 levels	MR Egger	3	-0.147017	0.60465	0.848157	-1.33213	1.0381	0.86328	0.263914	2.82384
	rs112635299	T	G	0.2618	0.0433	36.5564	1.48e-09	0.0205	CUB domain-containing protein 1 levels	GCST90274775	convert_GCST90018834_buildGRCh37		rs12290068	0.348894	0.316953	0.270995	GCST90274787	convert_GCST90018834_buildGRCh37	Fibroblast growth factor 19 levels	Weighted median	3	-0.050271	0.18769	0.788822	-0.418144	0.317602	0.950972	0.658267	1.37383
	rs114165349	C	G	-0.1948	0.034	32.8262	1.01e-08	0.0337	CUB domain-containing protein 1 levels	GCST90274775	convert_GCST90018834_buildGRCh37		rs2276862	-0.290099	0.154785	0.0609028	GCST90274787	convert_GCST90018834_buildGRCh37	Fibroblast growth factor 19 levels	Weighted mode	3	-0.0893781	0.216732	0.720055	-0.514172	0.335416	0.9145	0.597996	1.39852
	rs2247769	T	C	-0.1705	0.0114	223.686	1.42e-50	0.5577	CUB domain-containing protein 1 levels	GCST90274775	convert_GCST90018834_buildGRCh37		rs672806	-0.166667	0.436275	0.702445	GCST90274788	convert_GCST90018834_buildGRCh37	Fibroblast growth factor 21 levels	Inverse variance weighted	4	0.12059	0.13896	0.3855	-0.151771	0.392951	1.12816	0.859185	1.48135
	rs704	A	G	-0.1404	0.0111	159.988	1.14e-36	0.4726	CUB domain-containing protein 1 levels	GCST90274775	convert_GCST90018834_buildGRCh37		rs7618923	0.0281933	0.265823	0.915534	GCST90274788	convert_GCST90018834_buildGRCh37	Fibroblast growth factor 21 levels	MR Egger	4	-0.410327	0.602944	0.56638	-1.5921	0.771444	0.663433	0.203498	2.16289
	rs11265493	A	G	0.2122	0.0119	317.978	3.99e-71	0.4066	CUB domain-containing protein 1 levels	GCST90274775	convert_GCST90018834_buildGRCh37		rs9272226	-0.702036	0.759914	0.355572	GCST90274788	convert_GCST90018834_buildGRCh37	Fibroblast growth factor 21 levels	Weighted median	4	0.110029	0.168784	0.514468	-0.220786	0.440845	1.11631	0.801888	1.55402
	rs3184504	T	C	0.116	0.0128	82.1289	1.27e-19	0.4764	CUB domain-containing protein 1 levels	GCST90274775	convert_GCST90018834_buildGRCh37		All - Inverse variance weighted	-0.141805	0.121074	0.241507	GCST90274788	convert_GCST90018834_buildGRCh37	Fibroblast growth factor 21 levels	Weighted mode	4	0.0915185	0.198341	0.675896	-0.29723	0.480267	1.09584	0.742873	1.61651
	rs3828139	T	C	0.0744	0.0119	39.0888	4.05e-10	0.4677	CUB domain-containing protein 1 levels	GCST90274775	convert_GCST90018834_buildGRCh37		All - MR Egger	-0.344076	0.270094	0.292429	GCST90274789	convert_GCST90018834_buildGRCh37	Fibroblast growth factor 23 levels	Inverse variance weighted	2	-0.0297166	0.259444	0.90881	-0.538228	0.478794	0.970721	0.583782	1.61413
	rs4672486	A	G	0.0661	0.0117	31.9177	1.61e-08	0.4329	Macrophage colony-stimulating factor 1 levels	GCST90274776	convert_GCST90018834_buildGRCh37		rs17610659	0.146675	0.205463	0.475306	GCST90274790	convert_GCST90018834_buildGRCh37	Fibroblast growth factor 5 levels	Inverse variance weighted	2	0.239047	0.0758161	0.00161609	0.0904476	0.387647	1.27004	1.09466	1.47351
	rs56272634	T	C	0.0704	0.0126	31.2179	2.31e-08	0.6994	Macrophage colony-stimulating factor 1 levels	GCST90274776	convert_GCST90018834_buildGRCh37		All - Inverse variance weighted				GCST90274791	convert_GCST90018834_buildGRCh37	Fms-related tyrosine kinase 3 ligand levels	Inverse variance weighted	8	-0.230417	0.10881	0.0342073	-0.443684	-0.0171505	0.794202	0.641668	0.982996
	rs72837690	T	C	-0.0776	0.0125	38.5393	5.37e-10	0.6405	Macrophage colony-stimulating factor 1 levels	GCST90274776	convert_GCST90018834_buildGRCh37		All - MR Egger				GCST90274791	convert_GCST90018834_buildGRCh37	Fms-related tyrosine kinase 3 ligand levels	MR Egger	8	-0.109062	0.162314	0.526645	-0.427197	0.209073	0.896675	0.652335	1.23253
	rs113010081	T	C	-0.5767	0.0184	982.345	1.24e-215	0.8759	Cystatin D levels	GCST90274777	convert_GCST90018834_buildGRCh37		rs11054089	-0.449326	0.223199	0.0441017	GCST90274791	convert_GCST90018834_buildGRCh37	Fms-related tyrosine kinase 3 ligand levels	Weighted median	8	-0.177176	0.138486	0.200764	-0.448608	0.0942562	0.837633	0.638517	1.09884
	rs140505982	T	C	-0.2294	0.0415	30.5556	3.24e-08	0.0248	Cystatin D levels	GCST90274777	convert_GCST90018834_buildGRCh37		rs112961631	0.363331	0.28819	0.207404	GCST90274791	convert_GCST90018834_buildGRCh37	Fms-related tyrosine kinase 3 ligand levels	Weighted mode	8	-0.142114	0.152132	0.381321	-0.440294	0.156065	0.867522	0.643847	1.1689
	rs17692864	T	C	0.2321	0.0283	67.2632	2.38e-16	0.9406	Cystatin D levels	GCST90274777	convert_GCST90018834_buildGRCh37		rs1509659	-0.470939	0.564829	0.404409	GCST90274792	convert_GCST90018834_buildGRCh37	Glial cell line-derived neurotrophic factor levels	Inverse variance weighted	5	-0.0354299	0.128206	0.782278	-0.286714	0.215854	0.96519	0.750726	1.24092
	rs8064426	A	G	-0.4104	0.0173	562.759	2.11e-124	0.1459	Cystatin D levels	GCST90274777	convert_GCST90018834_buildGRCh37		rs35106244	0.0625752	0.464501	0.892837	GCST90274792	convert_GCST90018834_buildGRCh37	Glial cell line-derived neurotrophic factor levels	MR Egger	5	0.13386	0.229869	0.60122	-0.316683	0.584402	1.14323	0.728562	1.79392
	rs113348389	T	C	-0.7068	0.0379	347.788	1.28e-77	0.9728	Cystatin D levels	GCST90274777	convert_GCST90018834_buildGRCh37		rs6106715	0.179175	0.104915	0.0876719	GCST90274792	convert_GCST90018834_buildGRCh37	Glial cell line-derived neurotrophic factor levels	Weighted median	5	0.014712	0.151063	0.922417	-0.281371	0.310795	1.01482	0.754748	1.36451
	rs2287936	A	G	0.7276	0.0191	1451.17	1.9469396263938e-308	0.1067	Cystatin D levels	GCST90274777	convert_GCST90018834_buildGRCh37		rs72748935	0.485751	0.440415	0.270053	GCST90274792	convert_GCST90018834_buildGRCh37	Glial cell line-derived neurotrophic factor levels	Weighted mode	5	0.0376499	0.157873	0.823226	-0.271781	0.347081	1.03837	0.762021	1.41493
	rs485073	A	G	0.3098	0.0113	751.633	1.77e-165	0.5286	Cystatin D levels	GCST90274777	convert_GCST90018834_buildGRCh37		rs77415137	-0.0834002	0.491179	0.865171	GCST90274793	convert_GCST90018834_buildGRCh37	Hepatocyte growth factor levels	Inverse variance weighted	2	-0.0817784	0.345718	0.813009	-0.759385	0.595829	0.921476	0.467954	1.81453
	rs549735081	T	C	-0.4672	0.028	278.413	1.67e-62	0.9355	Cystatin D levels	GCST90274777	convert_GCST90018834_buildGRCh37		All - Inverse variance weighted	0.0900197	0.105675	0.394294	GCST90274795	convert_GCST90018834_buildGRCh37	Interleukin-10 levels	Inverse variance weighted	4	-0.37534	0.239759	0.117469	-0.845268	0.0945889	0.687056	0.429442	1.09921
	rs635634	T	C	-0.2482	0.0166	223.557	1.52e-50	0.1875	Cystatin D levels	GCST90274777	convert_GCST90018834_buildGRCh37		All - MR Egger	0.207948	0.176164	0.290923	GCST90274795	convert_GCST90018834_buildGRCh37	Interleukin-10 levels	MR Egger	4	0.554932	1.41159	0.732173	-2.21178	3.32164	1.74182	0.109506	27.7058
	rs7296588	A	G	-0.1159	0.0116	99.8277	1.66e-23	0.4365	Fractalkine levels	GCST90274778	convert_GCST90018834_buildGRCh37		rs3732378	0.194474	0.501594	0.698229	GCST90274795	convert_GCST90018834_buildGRCh37	Interleukin-10 levels	Weighted median	4	-0.491742	0.25358	0.052477	-0.98876	0.00527457	0.61156	0.372038	1.00529
	rs72995492	A	T	0.2394	0.042	32.49	1.2e-08	0.0243	Fractalkine levels	GCST90274778	convert_GCST90018834_buildGRCh37		rs635634	-0.580786	0.358079	0.104814	GCST90274795	convert_GCST90018834_buildGRCh37	Interleukin-10 levels	Weighted mode	4	-0.41595	0.34415	0.31338	-1.09048	0.258585	0.659713	0.336054	1.2951
	rs114882743	A	T	-0.3259	0.0548	35.3678	2.73e-09	0.9804	Fractalkine levels	GCST90274778	convert_GCST90018834_buildGRCh37		rs6937696	-0.0826141	0.430333	0.84776	GCST90274797	convert_GCST90018834_buildGRCh37	Interleukin-10 receptor subunit beta levels	Inverse variance weighted	3	-0.0676576	0.0816727	0.407444	-0.227736	0.0924208	0.93458	0.796334	1.09683
	rs17700884	T	G	-0.105	0.0136	59.6075	1.16e-14	0.3783	Fractalkine levels	GCST90274778	convert_GCST90018834_buildGRCh37		rs8052631	0.0893448	0.538716	0.868277	GCST90274797	convert_GCST90018834_buildGRCh37	Interleukin-10 receptor subunit beta levels	MR Egger	3	-0.18147	0.366207	0.707109	-0.899236	0.536297	0.834044	0.40688	1.70966
	rs115140093	T	C	-0.5186	0.042	152.464	5.02e-35	0.9732	Fractalkine levels	GCST90274778	convert_GCST90018834_buildGRCh37		All - Inverse variance weighted	-0.188895	0.220223	0.391034	GCST90274797	convert_GCST90018834_buildGRCh37	Interleukin-10 receptor subunit beta levels	Weighted median	3	-0.0686841	0.0815805	0.399834	-0.228582	0.0912137	0.933622	0.795661	1.0955
	rs12646113	T	C	0.0977	0.0136	51.6073	6.78e-13	0.246	Fractalkine levels	GCST90274778	convert_GCST90018834_buildGRCh37		All - MR Egger	-0.539158	1.10114	0.672831	GCST90274797	convert_GCST90018834_buildGRCh37	Interleukin-10 receptor subunit beta levels	Weighted mode	3	-0.0706668	0.0811712	0.475769	-0.229762	0.0884287	0.931772	0.794722	1.09246
	rs2523495	T	C	0.1095	0.0196	31.2116	2.31e-08	0.1048	C-X-C motif chemokine 1 levels	GCST90274779	convert_GCST90018834_buildGRCh37		rs1366946	-0.160817	0.12157	0.18589	GCST90274798	convert_GCST90018834_buildGRCh37	Interleukin-12 subunit beta levels	Inverse variance weighted	13	0.0163867	0.0588757	0.780761	-0.0990095	0.131783	1.01652	0.905734	1.14086
	rs3184504	T	C	0.1138	0.0131	75.4644	3.72e-18	0.4756	C-X-C motif chemokine 1 levels	GCST90274779	convert_GCST90018834_buildGRCh37		rs863004	0.668684	0.555219	0.228451	GCST90274798	convert_GCST90018834_buildGRCh37	Interleukin-12 subunit beta levels	MR Egger	13	0.0550379	0.0915382	0.559856	-0.124377	0.234453	1.05658	0.883047	1.26422
	rs72651343	T	C	-0.6096	0.0619	96.9859	6.98e-23	0.9892	C-X-C motif chemokine 1 levels	GCST90274779	convert_GCST90018834_buildGRCh37		All - Inverse variance weighted	-0.122868	0.173317	0.478374	GCST90274798	convert_GCST90018834_buildGRCh37	Interleukin-12 subunit beta levels	Weighted median	13	0.0582853	0.0717685	0.416717	-0.082381	0.198952	1.06002	0.920921	1.22012
	rs11569551	A	G	0.2584	0.0327	62.4438	2.74e-15	0.0429	C-X-C motif chemokine 1 levels	GCST90274779	convert_GCST90018834_buildGRCh37		All - MR Egger				GCST90274798	convert_GCST90018834_buildGRCh37	Interleukin-12 subunit beta levels	Weighted mode	13	0.0713707	0.0767497	0.370745	-0.0790587	0.2218	1.07398	0.923986	1.24832
	rs11950562	A	C	0.0785	0.0132	35.3664	2.73e-09	0.5494	C-X-C motif chemokine 10 levels	GCST90274780	convert_GCST90018834_buildGRCh37		rs115140093	0.162746	0.238527	0.495052	GCST90274800	convert_GCST90018834_buildGRCh37	Interleukin-15 receptor subunit alpha levels	Inverse variance weighted	3	0.0174303	0.0798841	0.827277	-0.139143	0.174003	1.01758	0.870104	1.19006
	rs184708984	T	C	-0.6334	0.1109	32.6207	1.12e-08	0.0083	C-X-C motif chemokine 10 levels	GCST90274780	convert_GCST90018834_buildGRCh37		rs12646113	0.013306	0.389969	0.972781	GCST90274800	convert_GCST90018834_buildGRCh37	Interleukin-15 receptor subunit alpha levels	MR Egger	3	-0.126998	0.16716	0.586386	-0.454631	0.200636	0.880736	0.634682	1.22218
	rs344560	T	C	-0.4894	0.0273	321.368	7.29e-72	0.0625	C-X-C motif chemokine 10 levels	GCST90274780	convert_GCST90018834_buildGRCh37		rs2523495	-0.386301	0.486758	0.427416	GCST90274800	convert_GCST90018834_buildGRCh37	Interleukin-15 receptor subunit alpha levels	Weighted median	3	0.010891	0.0802233	0.892012	-0.146347	0.168129	1.01095	0.863858	1.18309
	rs11574915	A	C	-0.1464	0.017	74.1625	7.19e-18	0.8639	C-X-C motif chemokine 10 levels	GCST90274780	convert_GCST90018834_buildGRCh37		rs3184504	0.282953	0.329525	0.390524	GCST90274800	convert_GCST90018834_buildGRCh37	Interleukin-15 receptor subunit alpha levels	Weighted mode	3	0.00188601	0.0796463	0.983258	-0.154221	0.157993	1.00189	0.857083	1.17116
	rs62292952	T	G	0.2346	0.0185	160.81	7.53e-37	0.8822	C-X-C motif chemokine 10 levels	GCST90274780	convert_GCST90018834_buildGRCh37		rs72651343	-0.118274	0.277887	0.670385	GCST90274802	convert_GCST90018834_buildGRCh37	Interleukin-17C levels	Inverse variance weighted	2	0.0592183	0.266113	0.823901	-0.462364	0.5808	1.06101	0.629793	1.78747
	rs9469127	C	G	-0.4884	0.0277	310.879	1.41e-69	0.9365	C-X-C motif chemokine 10 levels	GCST90274780	convert_GCST90018834_buildGRCh37		All - Inverse variance weighted	0.0473303	0.140676	0.736532	GCST90274803	convert_GCST90018834_buildGRCh37	Interleukin-18 levels	Inverse variance weighted	4	0.118513	0.146107	0.417284	-0.167856	0.404882	1.12582	0.845476	1.49913
	rs11608458	T	C	-0.0707	0.0122	33.583	6.83e-09	0.6366	C-X-C motif chemokine 10 levels	GCST90274780	convert_GCST90018834_buildGRCh37		All - MR Egger	0.0441766	0.229797	0.85983	GCST90274803	convert_GCST90018834_buildGRCh37	Interleukin-18 levels	MR Egger	4	0.00603778	0.681774	0.993738	-1.33024	1.34231	1.00606	0.264414	3.82789
	rs12149545	A	G	0.1146	0.0123	86.8079	1.2e-20	0.3094	C-X-C motif chemokine 11 levels	GCST90274781	convert_GCST90018834_buildGRCh37		rs10733789	-0.366871	0.430675	0.394296	GCST90274803	convert_GCST90018834_buildGRCh37	Interleukin-18 levels	Weighted median	4	0.240199	0.171407	0.161112	-0.0957579	0.576156	1.2715	0.908684	1.77919
	rs138854302	T	C	-0.1391	0.0205	46.0412	1.16e-11	0.0915	C-X-C motif chemokine 11 levels	GCST90274781	convert_GCST90018834_buildGRCh37		rs3184504	0.260518	0.303398	0.390524	GCST90274803	convert_GCST90018834_buildGRCh37	Interleukin-18 levels	Weighted mode	4	-0.137649	0.188816	0.518753	-0.507729	0.232431	0.871405	0.601861	1.26166
	rs16942887	A	G	0.1658	0.0171	94.0106	3.14e-22	0.1303	C-X-C motif chemokine 11 levels	GCST90274781	convert_GCST90018834_buildGRCh37		rs6827617	0.330046	0.211717	0.119019	GCST90274804	convert_GCST90018834_buildGRCh37	interleukin-18 receptor 1 levels	Inverse variance weighted	3	0.0735417	0.117935	0.532905	-0.157611	0.304695	1.07631	0.854182	1.35621
	rs174535	T	C	-0.0735	0.0121	36.8981	1.24e-09	0.6459	C-X-C motif chemokine 11 levels	GCST90274781	convert_GCST90018834_buildGRCh37		rs75612655	0.112108	0.375934	0.765542	GCST90274804	convert_GCST90018834_buildGRCh37	interleukin-18 receptor 1 levels	MR Egger	3	0.785811	1.35265	0.664954	-1.86538	3.437	2.19419	0.154838	31.0936
	rs2024570	T	C	-0.1985	0.0341	33.8854	5.85e-09	0.0394	C-X-C motif chemokine 11 levels	GCST90274781	convert_GCST90018834_buildGRCh37		All - Inverse variance weighted	0.197383	0.148022	0.182376	GCST90274804	convert_GCST90018834_buildGRCh37	interleukin-18 receptor 1 levels	Weighted median	3	0.0707326	0.122391	0.563317	-0.169154	0.31062	1.07329	0.844379	1.36427
	rs2740488	A	C	0.1156	0.0133	75.5462	3.57e-18	0.7485	C-X-C motif chemokine 11 levels	GCST90274781	convert_GCST90018834_buildGRCh37		All - MR Egger	0.474104	0.369062	0.327622	GCST90274804	convert_GCST90018834_buildGRCh37	interleukin-18 receptor 1 levels	Weighted mode	3	0.0431937	0.137923	0.783792	-0.227135	0.313523	1.04414	0.796813	1.36824
	rs45617141	T	G	0.2803	0.0512	29.9713	4.38e-08	0.9812	C-X-C motif chemokine 5 levels	GCST90274782	convert_GCST90018834_buildGRCh37		rs10821552	0.45053	0.337456	0.181851	GCST90274805	convert_GCST90018834_buildGRCh37	Interleukin-1-alpha levels	Inverse variance weighted	2	0.0773125	0.201013	0.700523	-0.316673	0.471298	1.08038	0.728569	1.60207
	rs6073958	T	C	-0.2858	0.0144	393.912	1.16e-87	0.8039	C-X-C motif chemokine 5 levels	GCST90274782	convert_GCST90018834_buildGRCh37		rs425535	0.229508	0.111001	0.0386762	GCST90274817	convert_GCST90018834_buildGRCh37	Interleukin-8 levels	Inverse variance weighted	2	0.330407	0.261269	0.206006	-0.18168	0.842493	1.39153	0.833869	2.32215
	rs705379	A	G	0.0789	0.012	43.2306	4.87e-11	0.4598	C-X-C motif chemokine 5 levels	GCST90274782	convert_GCST90018834_buildGRCh37		rs6993770	-0.273157	0.338374	0.419515	GCST90274818	convert_GCST90018834_buildGRCh37	Latency-associated peptide transforming growth factor beta 1 levels	Inverse variance weighted	2	-0.168538	0.23804	0.478931	-0.635095	0.29802	0.8449	0.529885	1.34719
	rs798893	C	G	0.095	0.0141	45.3951	1.61e-11	0.2138	C-X-C motif chemokine 5 levels	GCST90274782	convert_GCST90018834_buildGRCh37		rs7636889	0.308594	0.502604	0.539222	GCST90274820	convert_GCST90018834_buildGRCh37	Leukemia inhibitory factor receptor levels	Inverse variance weighted	3	-0.179277	0.132343	0.175534	-0.43867	0.080116	0.835874	0.644894	1.08341
	rs116889819	A	G	-0.176	0.03	34.4178	4.45e-09	0.0455	C-X-C motif chemokine 5 levels	GCST90274782	convert_GCST90018834_buildGRCh37		rs79649467	-0.00871586	0.509587	0.986354	GCST90274820	convert_GCST90018834_buildGRCh37	Leukemia inhibitory factor receptor levels	MR Egger	3	-0.408347	0.251269	0.351171	-0.900834	0.0841411	0.664748	0.406231	1.08778
	rs12141791	A	G	0.0859	0.013	43.6616	3.9e-11	0.6981	C-X-C motif chemokine 5 levels	GCST90274782	convert_GCST90018834_buildGRCh37		All - Inverse variance weighted	0.200832	0.0969071	0.0382267	GCST90274820	convert_GCST90018834_buildGRCh37	Leukemia inhibitory factor receptor levels	Weighted median	3	-0.211534	0.134047	0.114553	-0.474266	0.0511988	0.809342	0.622342	1.05253
	rs141782294	A	G	0.3767	0.0445	71.6591	2.56e-17	0.9777	C-X-C motif chemokine 5 levels	GCST90274782	convert_GCST90018834_buildGRCh37		All - MR Egger	0.247975	0.146983	0.190169	GCST90274820	convert_GCST90018834_buildGRCh37	Leukemia inhibitory factor receptor levels	Weighted mode	3	-0.225819	0.139004	0.245754	-0.498267	0.0466293	0.797862	0.607582	1.04773
	rs2155053	T	C	-0.3212	0.0264	148.028	4.68e-34	0.9461	C-X-C motif chemokine 6 levels	GCST90274783	convert_GCST90018834_buildGRCh37		rs12075	0.268382	0.439951	0.541843	GCST90274821	convert_GCST90018834_buildGRCh37	Monocyte chemoattractant protein-1 levels	Inverse variance weighted	4	-0.057667	0.12446	0.643121	-0.301608	0.186274	0.943964	0.739628	1.20475
	rs2926741	T	C	-0.0704	0.0126	31.2179	2.31e-08	0.3436	C-X-C motif chemokine 6 levels	GCST90274783	convert_GCST90018834_buildGRCh37		rs13148728	-0.0215414	0.0801819	0.788194	GCST90274821	convert_GCST90018834_buildGRCh37	Monocyte chemoattractant protein-1 levels	MR Egger	4	-0.116089	0.255319	0.693922	-0.616515	0.384337	0.890396	0.539823	1.46864
	rs4734879	A	G	0.1136	0.0137	68.7568	1.11e-16	0.7422	C-X-C motif chemokine 6 levels	GCST90274783	convert_GCST90018834_buildGRCh37		rs74361503	0.705534	0.295162	0.0168332	GCST90274821	convert_GCST90018834_buildGRCh37	Monocyte chemoattractant protein-1 levels	Weighted median	4	-0.0617452	0.145817	0.671972	-0.347546	0.224056	0.940122	0.706419	1.25114
	rs77095316	T	G	-0.1416	0.0238	35.3975	2.69e-09	0.0705	C-X-C motif chemokine 6 levels	GCST90274783	convert_GCST90018834_buildGRCh37		All - Inverse variance weighted	0.0356262	0.131328	0.786179	GCST90274821	convert_GCST90018834_buildGRCh37	Monocyte chemoattractant protein-1 levels	Weighted mode	4	-0.163724	0.158017	0.376335	-0.473437	0.145989	0.848976	0.622858	1.15718
	rs117113213	A	G	-0.1646	0.03	30.1035	4.1e-08	0.0498	C-X-C motif chemokine 6 levels	GCST90274783	convert_GCST90018834_buildGRCh37		All - MR Egger	-0.0777264	0.329838	0.852668	GCST90274822	convert_GCST90018834_buildGRCh37	Monocyte chemoattractant protein 2 levels	Inverse variance weighted	2	0.0965929	0.18962	0.61047	-0.275062	0.468248	1.10141	0.759525	1.59719
	rs11713634	A	G	-0.0978	0.015	42.5104	7.03e-11	0.2943	C-X-C motif chemokine 9 levels	GCST90274784	convert_GCST90018834_buildGRCh37		rs12191307	0.390496	0.40978	0.34062	GCST90274823	convert_GCST90018834_buildGRCh37	Monocyte chemoattractant protein-3 levels	Inverse variance weighted	5	0.0397054	0.156841	0.800147	-0.267703	0.347114	1.0405	0.765135	1.41498
	rs2468187	T	C	-0.1618	0.0118	188.015	8.62e-43	0.4162	C-X-C motif chemokine 9 levels	GCST90274784	convert_GCST90018834_buildGRCh37		rs3184504	0.319444	0.372024	0.390524	GCST90274823	convert_GCST90018834_buildGRCh37	Monocyte chemoattractant protein-3 levels	MR Egger	5	0.233326	0.359232	0.562303	-0.470769	0.937421	1.26279	0.624522	2.55339
	rs4512994	A	C	0.1172	0.0116	102.08	5.33e-24	0.4634	C-X-C motif chemokine 9 levels	GCST90274784	convert_GCST90018834_buildGRCh37		rs4241577	0.396054	0.307259	0.197401	GCST90274823	convert_GCST90018834_buildGRCh37	Monocyte chemoattractant protein-3 levels	Weighted median	5	0.14419	0.181609	0.427219	-0.211764	0.500145	1.1551	0.809156	1.64896
	rs62501135	A	G	-0.1532	0.0148	107.15	4.13e-25	0.2051	C-X-C motif chemokine 9 levels	GCST90274784	convert_GCST90018834_buildGRCh37		rs783149	0.554037	0.508075	0.275509	GCST90274823	convert_GCST90018834_buildGRCh37	Monocyte chemoattractant protein-3 levels	Weighted mode	5	0.139578	0.222962	0.565251	-0.297427	0.576584	1.14979	0.742727	1.77995
	rs704	A	G	-0.1085	0.0116	87.487	8.48e-21	0.4755	C-X-C motif chemokine 9 levels	GCST90274784	convert_GCST90018834_buildGRCh37		All - Inverse variance weighted	0.396972	0.190186	0.0368623	GCST90274824	convert_GCST90018834_buildGRCh37	Monocyte chemoattractant protein-4 levels	Inverse variance weighted	6	0.0460543	0.0927687	0.619582	-0.135772	0.227881	1.04713	0.873041	1.25594
	rs79287178	A	G	-0.4987	0.0343	211.393	6.82e-48	0.0334	C-X-C motif chemokine 9 levels	GCST90274784	convert_GCST90018834_buildGRCh37		All - MR Egger	0.270225	0.826853	0.774844	GCST90274824	convert_GCST90018834_buildGRCh37	Monocyte chemoattractant protein-4 levels	MR Egger	6	0.0673006	0.256634	0.806085	-0.435702	0.570303	1.06962	0.64681	1.7688
	rs117191103	T	C	0.3553	0.0437	66.104	4.28e-16	0.0208	Delta and Notch-like epidermal growth factor-related receptor levels	GCST90274785	convert_GCST90018834_buildGRCh37		rs207671	0.0403543	0.32874	0.902302	GCST90274824	convert_GCST90018834_buildGRCh37	Monocyte chemoattractant protein-4 levels	Weighted median	6	0.109096	0.111748	0.328934	-0.109931	0.328122	1.11527	0.895896	1.38836
	rs1883832	T	C	-0.4519	0.0126	1286.3	1.07e-281	0.2575	Delta and Notch-like epidermal growth factor-related receptor levels	GCST90274785	convert_GCST90018834_buildGRCh37		rs35032874	-0.150758	0.29697	0.611697	GCST90274824	convert_GCST90018834_buildGRCh37	Monocyte chemoattractant protein-4 levels	Weighted mode	6	0.12447	0.140851	0.417318	-0.151598	0.400537	1.13255	0.859334	1.49263
	rs7250371	T	C	0.0686	0.0116	34.9729	3.34e-09	0.3648	Delta and Notch-like epidermal growth factor-related receptor levels	GCST90274785	convert_GCST90018834_buildGRCh37		rs62193248	0.0126761	0.187324	0.946049	GCST90274825	convert_GCST90018834_buildGRCh37	Macrophage inflammatory protein 1a levels	Inverse variance weighted	5	0.0667131	0.0854235	0.434821	-0.100717	0.234143	1.06899	0.904189	1.26383
	rs73128569	A	T	-0.1788	0.0268	44.5108	2.53e-11	0.9406	Delta and Notch-like epidermal growth factor-related receptor levels	GCST90274785	convert_GCST90018834_buildGRCh37		rs6517655	1.08719	0.479524	0.0233769	GCST90274825	convert_GCST90018834_buildGRCh37	Macrophage inflammatory protein 1a levels	MR Egger	5	0.16459	0.142897	0.33286	-0.115487	0.444668	1.17891	0.890932	1.55997
	rs11740708	A	G	-0.3888	0.0198	385.587	7.56e-86	0.0906	Delta and Notch-like epidermal growth factor-related receptor levels	GCST90274785	convert_GCST90018834_buildGRCh37		All - Inverse variance weighted	0.0702343	0.179301	0.695271	GCST90274825	convert_GCST90018834_buildGRCh37	Macrophage inflammatory protein 1a levels	Weighted median	5	0.0801128	0.0902762	0.374853	-0.0968285	0.257054	1.08341	0.907712	1.29312
	rs2194229	A	T	-0.1683	0.0179	88.402	5.34e-21	0.1296	Delta and Notch-like epidermal growth factor-related receptor levels	GCST90274785	convert_GCST90018834_buildGRCh37		All - MR Egger	-0.433359	0.457982	0.443907	GCST90274825	convert_GCST90018834_buildGRCh37	Macrophage inflammatory protein 1a levels	Weighted mode	5	0.112322	0.0930393	0.293841	-0.0700355	0.294679	1.11887	0.932361	1.34269
	rs2453338	A	T	0.0829	0.0124	44.6957	2.3e-11	0.352	Protein S100-A12 levels	GCST90274786	convert_GCST90018834_buildGRCh37		rs3014874	-0.0434531	0.216686	0.841062	GCST90274826	convert_GCST90018834_buildGRCh37	Matrix metalloproteinase-1 levels	Inverse variance weighted	7	0.0594221	0.179539	0.740667	-0.292474	0.411319	1.06122	0.746414	1.50881
	rs55850217	T	C	0.0816	0.014	33.9722	5.59e-09	0.3119	Protein S100-A12 levels	GCST90274786	convert_GCST90018834_buildGRCh37		rs61803119	0.300466	0.355763	0.398351	GCST90274826	convert_GCST90018834_buildGRCh37	Matrix metalloproteinase-1 levels	MR Egger	7	0.178526	0.395672	0.670742	-0.596991	0.954044	1.19545	0.550465	2.59619
	rs77671113	A	C	-0.1194	0.0208	32.952	9.45e-09	0.0859	Protein S100-A12 levels	GCST90274786	convert_GCST90018834_buildGRCh37		All - Inverse variance weighted	0.0496082	0.185062	0.788651	GCST90274826	convert_GCST90018834_buildGRCh37	Matrix metalloproteinase-1 levels	Weighted median	7	0.046095	0.184136	0.802331	-0.314812	0.407002	1.04717	0.729926	1.50231
	rs117524772	A	C	0.2911	0.0451	41.6612	1.09e-10	0.0232	Protein S100-A12 levels	GCST90274786	convert_GCST90018834_buildGRCh37		All - MR Egger				GCST90274826	convert_GCST90018834_buildGRCh37	Matrix metalloproteinase-1 levels	Weighted mode	7	0.0110997	0.232058	0.963403	-0.443734	0.465933	1.01116	0.641636	1.5935
	rs1812326	T	C	0.2401	0.0117	421.127	1.39e-93	0.3831	Fibroblast growth factor 19 levels	GCST90274787	convert_GCST90018834_buildGRCh37		rs13103023	-0.125448	0.414576	0.7622	GCST90274827	convert_GCST90018834_buildGRCh37	Matrix metalloproteinase-10 levels	Inverse variance weighted	5	-0.0015846	0.0951655	0.986715	-0.188109	0.18494	0.998417	0.828524	1.20315
	rs58933240	A	C	0.2921	0.0144	411.47	1.75e-91	0.626	Fibroblast growth factor 19 levels	GCST90274787	convert_GCST90018834_buildGRCh37		rs516246	-0.0806743	0.225768	0.720842	GCST90274827	convert_GCST90018834_buildGRCh37	Matrix metalloproteinase-10 levels	MR Egger	5	-0.141494	0.131154	0.35967	-0.398555	0.115568	0.868061	0.67129	1.12251
	rs11759846	A	G	-0.3263	0.0266	150.477	1.36e-34	0.0799	Fibroblast growth factor 19 levels	GCST90274787	convert_GCST90018834_buildGRCh37		rs7005978	0.243602	0.343128	0.477738	GCST90274827	convert_GCST90018834_buildGRCh37	Matrix metalloproteinase-10 levels	Weighted median	5	-0.0347213	0.0953781	0.715829	-0.221662	0.15222	0.965875	0.801186	1.16442
	rs13195317	T	C	-0.3251	0.0554	34.4361	4.4e-09	0.0358	Fibroblast growth factor 19 levels	GCST90274787	convert_GCST90018834_buildGRCh37		All - Inverse variance weighted	-0.00717926	0.171673	0.966643	GCST90274827	convert_GCST90018834_buildGRCh37	Matrix metalloproteinase-10 levels	Weighted mode	5	-0.0566169	0.107279	0.62559	-0.266884	0.15365	0.944956	0.765762	1.16608
	rs117639761	A	C	-0.3246	0.0413	61.7727	3.85e-15	0.9561	Fibroblast growth factor 19 levels	GCST90274787	convert_GCST90018834_buildGRCh37		All - MR Egger	-0.147017	0.60465	0.848157	GCST90274830	convert_GCST90018834_buildGRCh37	Osteoprotegerin levels	Inverse variance weighted	4	0.0669574	0.1936	0.729452	-0.312498	0.446413	1.06925	0.731617	1.5627
	rs712048	A	C	-0.5147	0.0158	1061.19	8.99e-233	0.1497	Fibroblast growth factor 21 levels	GCST90274788	convert_GCST90018834_buildGRCh37		rs1260326	0.256236	0.253212	0.311567	GCST90274830	convert_GCST90018834_buildGRCh37	Osteoprotegerin levels	MR Egger	4	-1.37848	1.1868	0.365315	-3.70461	0.947652	0.251961	0.0246097	2.57964
	rs7225405	T	G	-0.2256	0.0291	60.1025	9e-15	0.0643	Fibroblast growth factor 21 levels	GCST90274788	convert_GCST90018834_buildGRCh37		rs13229619	-0.0870106	0.310752	0.779478	GCST90274830	convert_GCST90018834_buildGRCh37	Osteoprotegerin levels	Weighted median	4	-0.0717146	0.193736	0.711258	-0.451437	0.308007	0.930797	0.636713	1.36071
	rs77527696	T	C	-0.2538	0.0465	29.7905	4.81e-08	0.0298	Fibroblast growth factor 21 levels	GCST90274788	convert_GCST90018834_buildGRCh37		rs2429473	0.431034	0.486453	0.375577	GCST90274830	convert_GCST90018834_buildGRCh37	Osteoprotegerin levels	Weighted mode	4	-0.193973	0.201003	0.405719	-0.587939	0.199994	0.82368	0.555471	1.22139
	rs11870164	T	C	0.0751	0.013	33.3728	7.61e-09	0.2772	Fibroblast growth factor 21 levels	GCST90274788	convert_GCST90018834_buildGRCh37		rs838131	0.0614628	0.21512	0.775097	GCST90274831	convert_GCST90018834_buildGRCh37	Oncostatin-M levels	Inverse variance weighted	5	0.485057	0.17906	0.00675067	0.134098	0.836015	1.62427	1.14351	2.30715
	rs12075	A	G	0.1694	0.0113	224.735	8.39e-51	0.5552	Fibroblast growth factor 21 levels	GCST90274788	convert_GCST90018834_buildGRCh37		All - Inverse variance weighted	0.12059	0.13896	0.3855	GCST90274831	convert_GCST90018834_buildGRCh37	Oncostatin-M levels	MR Egger	5	-0.00171652	0.688906	0.998168	-1.35197	1.34854	0.998285	0.258729	3.8518
	rs1846616	A	T	0.0856	0.0119	51.7432	6.33e-13	0.362	Fibroblast growth factor 21 levels	GCST90274788	convert_GCST90018834_buildGRCh37		All - MR Egger	-0.410327	0.602944	0.56638	GCST90274831	convert_GCST90018834_buildGRCh37	Oncostatin-M levels	Weighted median	5	0.378232	0.233292	0.104957	-0.0790198	0.835484	1.4597	0.924022	2.30593
	rs35728689	A	G	0.3004	0.0198	230.181	5.44e-52	0.0959	Fibroblast growth factor 23 levels	GCST90274789	convert_GCST90018834_buildGRCh37		rs3811621	-0.0791058	0.336199	0.81398	GCST90274831	convert_GCST90018834_buildGRCh37	Oncostatin-M levels	Weighted mode	5	0.319592	0.260678	0.287439	-0.191337	0.83052	1.37657	0.825855	2.29451
	rs11987533	A	G	0.1171	0.0198	34.9771	3.34e-09	0.1374	Fibroblast growth factor 23 levels	GCST90274789	convert_GCST90018834_buildGRCh37		rs6127099	0.0429989	0.407938	0.916054	GCST90274833	convert_GCST90018834_buildGRCh37	Stem cell factor levels	Inverse variance weighted	11	0.0852028	0.0981439	0.385317	-0.107159	0.277565	1.08894	0.898383	1.31991
	rs12075	A	G	0.189	0.0114	274.861	9.89e-62	0.5553	Fibroblast growth factor 23 levels	GCST90274789	convert_GCST90018834_buildGRCh37		All - Inverse variance weighted	-0.0297166	0.259444	0.90881	GCST90274833	convert_GCST90018834_buildGRCh37	Stem cell factor levels	MR Egger	11	0.0747713	0.209943	0.729934	-0.336717	0.48626	1.07764	0.714111	1.62622
	rs2721961	T	G	-0.1201	0.0133	81.5423	1.72e-19	0.7293	Fibroblast growth factor 23 levels	GCST90274789	convert_GCST90018834_buildGRCh37		All - MR Egger				GCST90274833	convert_GCST90018834_buildGRCh37	Stem cell factor levels	Weighted median	11	0.0558991	0.126715	0.659112	-0.192463	0.304261	1.05749	0.824925	1.35562
	rs3136676	A	G	0.3903	0.0251	241.796	1.6e-54	0.9384	Fibroblast growth factor 5 levels	GCST90274790	convert_GCST90018834_buildGRCh37		rs36034102	0.247485	0.0772636	0.00135945	GCST90274833	convert_GCST90018834_buildGRCh37	Stem cell factor levels	Weighted mode	11	0.00602993	0.13388	0.964962	-0.256374	0.268434	1.00605	0.773852	1.30791
	rs3917900	A	G	0.1557	0.012	168.351	1.7e-38	0.6401	Fibroblast growth factor 5 levels	GCST90274790	convert_GCST90018834_buildGRCh37		rs75936934	0.020159	0.393526	0.959145	GCST90274835	convert_GCST90018834_buildGRCh37	Signaling lymphocytic activation molecule levels	Inverse variance weighted	6	-0.155948	0.19723	0.429125	-0.542519	0.230623	0.855604	0.581282	1.25938
	rs72825017	T	G	-0.1997	0.0251	63.3007	1.77e-15	0.0594	Fibroblast growth factor 5 levels	GCST90274790	convert_GCST90018834_buildGRCh37		All - Inverse variance weighted	0.239047	0.0758161	0.00161609	GCST90274835	convert_GCST90018834_buildGRCh37	Signaling lymphocytic activation molecule levels	MR Egger	6	-0.150502	0.987187	0.886209	-2.08539	1.78438	0.860276	0.124259	5.95591
	rs7612912	T	C	0.1281	0.012	113.956	1.33e-26	0.6276	Fibroblast growth factor 5 levels	GCST90274790	convert_GCST90018834_buildGRCh37		All - MR Egger				GCST90274835	convert_GCST90018834_buildGRCh37	Signaling lymphocytic activation molecule levels	Weighted median	6	-0.0413661	0.2218	0.852051	-0.476095	0.393363	0.959478	0.621204	1.48196
	rs12075	A	G	0.0749	0.0114	43.1672	5.03e-11	0.5547	Fms-related tyrosine kinase 3 ligand levels	GCST90274791	convert_GCST90018834_buildGRCh37		rs11212636	-0.0544041	0.432642	0.899931	GCST90274835	convert_GCST90018834_buildGRCh37	Signaling lymphocytic activation molecule levels	Weighted mode	6	0.200765	0.355253	0.596397	-0.49553	0.897061	1.22234	0.609248	2.45238
	rs2201150	T	C	0.0785	0.0123	40.7314	1.75e-10	0.3561	Fms-related tyrosine kinase 3 ligand levels	GCST90274791	convert_GCST90018834_buildGRCh37		rs144317085	0.203989	0.472348	0.665842	GCST90274836	convert_GCST90018834_buildGRCh37	Sulfotransferase 1A1 levels	Inverse variance weighted	3	0.191706	0.158092	0.225276	-0.118155	0.501567	1.21131	0.888558	1.65131
	rs2228467	T	C	-0.3316	0.0225	217.202	3.69e-49	0.9289	Fms-related tyrosine kinase 3 ligand levels	GCST90274791	convert_GCST90018834_buildGRCh37		rs1866051	-0.689008	0.463807	0.137398	GCST90274836	convert_GCST90018834_buildGRCh37	Sulfotransferase 1A1 levels	MR Egger	3	-0.187273	0.632638	0.81678	-1.42724	1.0527	0.829217	0.239969	2.86537
	rs757973	A	G	0.2002	0.0205	95.3719	1.58e-22	0.09	Fms-related tyrosine kinase 3 ligand levels	GCST90274791	convert_GCST90018834_buildGRCh37		rs55633025	-0.576552	0.463448	0.213482	GCST90274836	convert_GCST90018834_buildGRCh37	Sulfotransferase 1A1 levels	Weighted median	3	0.20741	0.16704	0.214355	-0.119988	0.534808	1.23049	0.886931	1.70712
	rs79722574	T	C	-0.1215	0.0156	60.6601	6.78e-15	0.167	Fms-related tyrosine kinase 3 ligand levels	GCST90274791	convert_GCST90018834_buildGRCh37		rs7624160	-0.62017	0.333648	0.0630616	GCST90274836	convert_GCST90018834_buildGRCh37	Sulfotransferase 1A1 levels	Weighted mode	3	-0.0321824	0.192941	0.882868	-0.410348	0.345983	0.96833	0.66342	1.41338
	rs9940390	T	C	-0.0818	0.0133	37.8271	7.73e-10	0.7358	Fms-related tyrosine kinase 3 ligand levels	GCST90274791	convert_GCST90018834_buildGRCh37		rs76428106	-0.179054	0.154642	0.24692	GCST90274838	convert_GCST90018834_buildGRCh37	Transforming growth factor-alpha levels	Inverse variance weighted	2	0.55395	0.324784	0.0880837	-0.0826271	1.19053	1.74011	0.920694	3.28882
	rs12075	A	G	0.0667	0.0116	33.0625	8.92e-09	0.5552	Fms-related tyrosine kinase 3 ligand levels	GCST90274791	convert_GCST90018834_buildGRCh37		rs7726159	0.0915197	0.29639	0.757487	GCST90274840	convert_GCST90018834_buildGRCh37	TNF-beta levels	Inverse variance weighted	5	0.052453	0.0685843	0.444393	-0.0819723	0.186878	1.05385	0.921297	1.20548
	rs6446951	A	G	-0.1894	0.0241	61.7626	3.87e-15	0.0665	Fms-related tyrosine kinase 3 ligand levels	GCST90274791	convert_GCST90018834_buildGRCh37		rs78429945	-0.692308	0.563348	0.219103	GCST90274840	convert_GCST90018834_buildGRCh37	TNF-beta levels	MR Egger	5	0.0128967	0.109041	0.913325	-0.200823	0.226617	1.01298	0.818057	1.25435
	rs12075	A	G	0.0816	0.0115	50.3483	1.29e-12	0.5554	Fms-related tyrosine kinase 3 ligand levels	GCST90274791	convert_GCST90018834_buildGRCh37		All - Inverse variance weighted	-0.230417	0.10881	0.0342073	GCST90274840	convert_GCST90018834_buildGRCh37	TNF-beta levels	Weighted median	5	0.0409798	0.0736122	0.577734	-0.1033	0.18526	1.04183	0.901856	1.20353
	rs13148728	T	C	-0.4178	0.0118	1253.64	1.34e-274	0.5539	Fms-related tyrosine kinase 3 ligand levels	GCST90274791	convert_GCST90018834_buildGRCh37		All - MR Egger	-0.109062	0.162314	0.526645	GCST90274840	convert_GCST90018834_buildGRCh37	TNF-beta levels	Weighted mode	5	0.0328743	0.081986	0.708935	-0.127818	0.193567	1.03342	0.880013	1.21357
	rs74361503	T	C	-0.2873	0.027	113.225	1.93e-26	0.0558	Glial cell line-derived neurotrophic factor levels	GCST90274792	convert_GCST90018834_buildGRCh37		rs11740708	-0.00385802	0.162809	0.981095	GCST90274841	convert_GCST90018834_buildGRCh37	Tumor necrosis factor receptor superfamily member 9 levels	Inverse variance weighted	2	0.0905778	0.213586	0.671507	-0.328051	0.509207	1.09481	0.720326	1.66397
	rs12075	A	G	-0.0899	0.013	47.8225	4.67e-12	0.5624	Glial cell line-derived neurotrophic factor levels	GCST90274792	convert_GCST90018834_buildGRCh37		rs2194229	0.263815	0.300059	0.379289	GCST90274842	convert_GCST90018834_buildGRCh37	Tumor necrosis factor ligand superfamily member 14 levels	Inverse variance weighted	4	0.088036	0.119894	0.462775	-0.146955	0.323027	1.09203	0.863332	1.3813
	rs2228467	T	C	-0.3169	0.0252	158.141	2.88e-36	0.9268	Glial cell line-derived neurotrophic factor levels	GCST90274792	convert_GCST90018834_buildGRCh37		rs2453338	-0.694813	0.428227	0.104689	GCST90274842	convert_GCST90018834_buildGRCh37	Tumor necrosis factor ligand superfamily member 14 levels	MR Egger	4	0.136919	0.179016	0.524288	-0.213952	0.48779	1.14674	0.807387	1.62871
	rs4146770	T	C	-0.0933	0.0165	31.9739	1.56e-08	0.7978	Glial cell line-derived neurotrophic factor levels	GCST90274792	convert_GCST90018834_buildGRCh37		rs55850217	0.133578	0.504902	0.791346	GCST90274842	convert_GCST90018834_buildGRCh37	Tumor necrosis factor ligand superfamily member 14 levels	Weighted median	4	0.123607	0.1332	0.353418	-0.137465	0.384679	1.13157	0.871565	1.46914
	rs7116054	T	C	-0.0998	0.0179	31.0853	2.47e-08	0.1822	Glial cell line-derived neurotrophic factor levels	GCST90274792	convert_GCST90018834_buildGRCh37		rs77671113	-0.40871	0.485762	0.400135	GCST90274842	convert_GCST90018834_buildGRCh37	Tumor necrosis factor ligand superfamily member 14 levels	Weighted mode	4	0.170378	0.139019	0.307799	-0.1021	0.442855	1.18575	0.902939	1.55715
	rs7213460	A	G	0.0942	0.0132	50.9277	9.58e-13	0.4161	Glial cell line-derived neurotrophic factor levels	GCST90274792	convert_GCST90018834_buildGRCh37		All - Inverse variance weighted	-0.0354299	0.128206	0.782278	GCST90274843	convert_GCST90018834_buildGRCh37	TNF-related apoptosis-inducing ligand levels	Inverse variance weighted	8	0.0484778	0.0876304	0.580121	-0.123278	0.220233	1.04967	0.884018	1.24637
	rs12123181	A	G	-0.0996	0.0151	43.5076	4.22e-11	0.2042	Glial cell line-derived neurotrophic factor levels	GCST90274792	convert_GCST90018834_buildGRCh37		All - MR Egger	0.13386	0.229869	0.60122	GCST90274843	convert_GCST90018834_buildGRCh37	TNF-related apoptosis-inducing ligand levels	MR Egger	8	-0.0634309	0.14065	0.667841	-0.339105	0.212243	0.938539	0.712408	1.23645
	rs3135932	A	G	-0.1597	0.0154	107.54	3.39e-25	0.823	Hepatocyte growth factor levels	GCST90274793	convert_GCST90018834_buildGRCh37		rs5745687	-0.552239	0.389604	0.156355	GCST90274843	convert_GCST90018834_buildGRCh37	TNF-related apoptosis-inducing ligand levels	Weighted median	8	0.0354612	0.111262	0.74994	-0.182612	0.253534	1.0361	0.833091	1.28857
	rs398518	A	G	-0.1293	0.0218	35.179	3.01e-09	0.9146	Hepatocyte growth factor levels	GCST90274793	convert_GCST90018834_buildGRCh37		rs59950280	0.172272	0.2863	0.547361	GCST90274843	convert_GCST90018834_buildGRCh37	TNF-related apoptosis-inducing ligand levels	Weighted mode	8	0.0524129	0.119311	0.673688	-0.181436	0.286262	1.05381	0.834072	1.33144
	rs67037615	T	C	-0.1528	0.0196	60.7763	6.39e-15	0.8893	Hepatocyte growth factor levels	GCST90274793	convert_GCST90018834_buildGRCh37		All - Inverse variance weighted	-0.0817784	0.345718	0.813009	GCST90274844	convert_GCST90018834_buildGRCh37	TNF-related activation-induced cytokine levels	Inverse variance weighted	7	0.123391	0.136434	0.365785	-0.14402	0.390802	1.13133	0.86587	1.47817
	rs12191307	A	G	-0.1452	0.0197	54.3251	1.7e-13	0.098	Hepatocyte growth factor levels	GCST90274793	convert_GCST90018834_buildGRCh37		All - MR Egger				GCST90274844	convert_GCST90018834_buildGRCh37	TNF-related activation-induced cytokine levels	MR Egger	7	0.288504	0.369677	0.470457	-0.436063	1.01307	1.33443	0.646577	2.75405
	rs3184504	T	C	0.1008	0.013	60.1221	8.92e-15	0.4744	Interleukin-10 levels	GCST90274795	convert_GCST90018834_buildGRCh37		rs12123181	-0.486948	0.462851	0.292772	GCST90274844	convert_GCST90018834_buildGRCh37	TNF-related activation-induced cytokine levels	Weighted median	7	0.108082	0.13809	0.433808	-0.162575	0.378739	1.11414	0.849953	1.46044
	rs4241577	A	C	-0.1419	0.0128	122.898	1.47e-28	0.2629	Interleukin-10 levels	GCST90274795	convert_GCST90018834_buildGRCh37		rs3135932	0.0926738	0.314339	0.768131	GCST90274844	convert_GCST90018834_buildGRCh37	TNF-related activation-induced cytokine levels	Weighted mode	7	0.110147	0.154094	0.501584	-0.191877	0.412171	1.11644	0.825408	1.51009
	rs783149	A	C	-0.0805	0.0144	31.2512	2.27e-08	0.1958	Interleukin-10 levels	GCST90274795	convert_GCST90018834_buildGRCh37		rs398518	-1.11292	0.5058	0.0277852	GCST90274846	convert_GCST90018834_buildGRCh37	Tumor necrosis factor ligand superfamily member 12 levels	Inverse variance weighted	6	-0.0186146	0.155824	0.904912	-0.32403	0.286801	0.981558	0.723229	1.33216
	rs12290068	A	G	0.1221	0.0122	100.164	1.4e-23	0.3187	Interleukin-10 levels	GCST90274795	convert_GCST90018834_buildGRCh37		rs67037615	-0.539921	0.35144	0.124462	GCST90274846	convert_GCST90018834_buildGRCh37	Tumor necrosis factor ligand superfamily member 12 levels	MR Egger	6	-0.0628448	0.461401	0.89824	-0.967191	0.841502	0.939089	0.380149	2.31985
	rs2276862	C	G	0.303	0.0146	430.705	1.14e-95	0.8212	Interleukin-10 levels	GCST90274795	convert_GCST90018834_buildGRCh37		All - Inverse variance weighted	-0.37534	0.239759	0.117469	GCST90274846	convert_GCST90018834_buildGRCh37	Tumor necrosis factor ligand superfamily member 12 levels	Weighted median	6	0.0125372	0.166112	0.939837	-0.313042	0.338116	1.01262	0.731219	1.4023
	rs672806	A	G	0.0816	0.0116	49.4839	2e-12	0.4097	Interleukin-10 levels	GCST90274795	convert_GCST90018834_buildGRCh37		All - MR Egger	0.554932	1.41159	0.732173	GCST90274846	convert_GCST90018834_buildGRCh37	Tumor necrosis factor ligand superfamily member 12 levels	Weighted mode	6	0.0908885	0.192905	0.657369	-0.287205	0.468982	1.09515	0.750358	1.59837
	rs7618923	T	C	-0.1738	0.0151	132.479	1.18e-30	0.1811	Interleukin-10 receptor subunit beta levels	GCST90274797	convert_GCST90018834_buildGRCh37		rs142421172	-0.511538	0.466827	0.273176	GCST90274847	convert_GCST90018834_buildGRCh37	Urokinase-type plasminogen activator levels	Inverse variance weighted	8	-0.153625	0.160194	0.337565	-0.467606	0.160356	0.857594	0.626501	1.17393
	rs9272226	T	C	-0.0933	0.0118	62.5172	2.64e-15	0.6505	Interleukin-10 receptor subunit beta levels	GCST90274797	convert_GCST90018834_buildGRCh37		rs2266590	-0.0686967	0.0842875	0.415056	GCST90274847	convert_GCST90018834_buildGRCh37	Urokinase-type plasminogen activator levels	MR Egger	8	-0.293714	0.411503	0.502183	-1.10026	0.512832	0.74549	0.332784	1.67001
	rs1260326	T	C	0.1323	0.0119	123.602	1.03e-28	0.3977	Interleukin-10 receptor subunit beta levels	GCST90274797	convert_GCST90018834_buildGRCh37		rs6517157	0.410205	0.46786	0.380611	GCST90274847	convert_GCST90018834_buildGRCh37	Urokinase-type plasminogen activator levels	Weighted median	8	-0.292041	0.18163	0.107859	-0.648036	0.0639532	0.746738	0.523072	1.06604
	rs13229619	A	G	-0.1609	0.0176	83.577	6.13e-20	0.1297	Interleukin-10 receptor subunit beta levels	GCST90274797	convert_GCST90018834_buildGRCh37		All - Inverse variance weighted	-0.0676576	0.0816727	0.407444	GCST90274847	convert_GCST90018834_buildGRCh37	Urokinase-type plasminogen activator levels	Weighted mode	8	-0.398137	0.252158	0.158363	-0.892366	0.0960919	0.67157	0.409685	1.10086
	rs2429473	A	C	-0.0812	0.0147	30.5125	3.32e-08	0.795	Interleukin-10 receptor subunit beta levels	GCST90274797	convert_GCST90018834_buildGRCh37		All - MR Egger	-0.18147	0.366207	0.707109	GCST90274848	convert_GCST90018834_buildGRCh37	Vascular endothelial growth factor A levels	Inverse variance weighted	5	0.0829672	0.0729894	0.255663	-0.0600921	0.226027	1.08651	0.941678	1.25361
	rs838131	A	C	0.1627	0.013	156.635	6.15e-36	0.501	Interleukin-12 subunit beta levels	GCST90274798	convert_GCST90018834_buildGRCh37		rs10043720	0.0807067	0.077093	0.295157	GCST90274848	convert_GCST90018834_buildGRCh37	Vascular endothelial growth factor A levels	MR Egger	5	0.182567	0.127625	0.247946	-0.067578	0.432712	1.20029	0.934655	1.54143
	rs12681624	C	G	-0.0935	0.0157	35.467	2.59e-09	0.8179	Interleukin-12 subunit beta levels	GCST90274798	convert_GCST90018834_buildGRCh37		rs10774625	0.19771	0.28626	0.489775	GCST90274848	convert_GCST90018834_buildGRCh37	Vascular endothelial growth factor A levels	Weighted median	5	0.100143	0.0746794	0.179929	-0.0462287	0.246515	1.10533	0.954824	1.27956
	rs17229943	A	C	-0.16	0.0267	35.9102	2.07e-09	0.9351	Interleukin-12 subunit beta levels	GCST90274798	convert_GCST90018834_buildGRCh37		rs1110261	0.00711744	0.485172	0.988296	GCST90274848	convert_GCST90018834_buildGRCh37	Vascular endothelial growth factor A levels	Weighted mode	5	0.101973	0.0769903	0.255945	-0.0489278	0.252874	1.10735	0.95225	1.28772
	rs385076	T	C	-0.1857	0.0123	227.936	1.68e-51	0.3734	Interleukin-12 subunit beta levels	GCST90274798	convert_GCST90018834_buildGRCh37		rs12588969	0.188126	0.306091	0.538813
	rs5744249	A	C	0.2039	0.0135	228.122	1.53e-51	0.7618	Interleukin-12 subunit beta levels	GCST90274798	convert_GCST90018834_buildGRCh37		rs12639588	-0.175606	0.131903	0.183082
	rs13103023	A	G	0.0837	0.0124	45.5625	1.48e-11	0.3415	Interleukin-12 subunit beta levels	GCST90274798	convert_GCST90018834_buildGRCh37		rs3130510	0.157576	0.368831	0.669212
	rs516246	T	C	-0.1661	0.0118	198.141	5.31e-45	0.445	Interleukin-12 subunit beta levels	GCST90274798	convert_GCST90018834_buildGRCh37		rs568297	-0.190272	0.506438	0.707135
	rs7005978	A	G	-0.1055	0.0123	73.569	9.72e-18	0.3458	Interleukin-12 subunit beta levels	GCST90274798	convert_GCST90018834_buildGRCh37		rs61938962	-0.0406732	0.503506	0.935617
	rs13119159	A	G	0.0739	0.0132	31.343	2.16e-08	0.4958	Interleukin-12 subunit beta levels	GCST90274798	convert_GCST90018834_buildGRCh37		rs6870256	-0.0786207	0.462069	0.864893
	rs1366946	T	C	-0.3134	0.0134	547.001	5.65e-121	0.7638	Interleukin-12 subunit beta levels	GCST90274798	convert_GCST90018834_buildGRCh37		rs73416208	0.416385	0.534868	0.436285
	rs863004	T	C	0.0661	0.0119	30.8538	2.78e-08	0.3809	Interleukin-12 subunit beta levels	GCST90274798	convert_GCST90018834_buildGRCh37		rs76428106	-0.579272	0.500294	0.24692
	rs139902	A	C	0.0684	0.0121	31.9552	1.58e-08	0.3659	Interleukin-12 subunit beta levels	GCST90274798	convert_GCST90018834_buildGRCh37		rs8026767	-0.253028	0.48856	0.604524
	rs4866742	T	C	0.0702	0.0122	33.1096	8.71e-09	0.4126	Interleukin-12 subunit beta levels	GCST90274798	convert_GCST90018834_buildGRCh37		rs911263	-0.289373	0.495519	0.559234
	rs6580980	A	G	-0.0688	0.0118	33.9948	5.53e-09	0.4015	Interleukin-12 subunit beta levels	GCST90274798	convert_GCST90018834_buildGRCh37		All - Inverse variance weighted	0.0163867	0.0588757	0.780761
	rs76669782	A	C	-0.2853	0.0513	30.9292	2.68e-08	0.0176	Interleukin-12 subunit beta levels	GCST90274798	convert_GCST90018834_buildGRCh37		All - MR Egger	0.0550379	0.0915382	0.559856
	rs142421172	A	G	0.208	0.031	45.0198	1.95e-11	0.0438	Interleukin-13 levels	GCST90274799	convert_GCST90018834_buildGRCh37		rs13119159	0.477673	0.446549	0.284756
	rs2266590	A	G	-0.4105	0.0108	1444.7	2.086006744888e-308	0.5426	Interleukin-13 levels	GCST90274799	convert_GCST90018834_buildGRCh37		All - Inverse variance weighted
	rs6517157	T	C	0.1509	0.0251	36.1436	1.83e-09	0.9258	Interleukin-13 levels	GCST90274799	convert_GCST90018834_buildGRCh37		All - MR Egger
	rs144373891	T	C	-0.5739	0.0515	124.182	7.69e-29	0.0161	Interleukin-15 receptor subunit alpha levels	GCST90274800	convert_GCST90018834_buildGRCh37		rs2228059	-0.0162514	0.0891116	0.855292
	rs149278	T	C	-0.1882	0.0135	194.344	3.58e-44	0.5314	Interleukin-15 receptor subunit alpha levels	GCST90274800	convert_GCST90018834_buildGRCh37		rs7137828	0.399733	0.501337	0.425257
	rs2731674	T	G	-0.083	0.0152	29.8173	4.75e-08	0.2653	Interleukin-15 receptor subunit alpha levels	GCST90274800	convert_GCST90018834_buildGRCh37		rs7898286	0.118963	0.193188	0.538033
	rs66530140	T	C	-0.1678	0.0136	152.232	5.64e-35	0.4926	Interleukin-15 receptor subunit alpha levels	GCST90274800	convert_GCST90018834_buildGRCh37		All - Inverse variance weighted	0.0174303	0.0798841	0.827277
	rs17610659	T	C	0.1684	0.0118	203.667	3.31e-46	0.4821	Interleukin-15 receptor subunit alpha levels	GCST90274800	convert_GCST90018834_buildGRCh37		All - MR Egger	-0.126998	0.16716	0.586386
	rs1776354	A	G	-0.1301	0.013	100.154	1.41e-23	0.5203	Interleukin-17C levels	GCST90274802	convert_GCST90018834_buildGRCh37		rs114882743	-0.105861	0.464253	0.819628
	rs2854008	A	G	0.0926	0.0149	38.6233	5.14e-10	0.2629	Interleukin-17C levels	GCST90274802	convert_GCST90018834_buildGRCh37		rs17700884	0.14	0.324762	0.666407
	rs1800472	A	G	-0.4623	0.0335	190.44	2.55e-43	0.0345	Interleukin-17C levels	GCST90274802	convert_GCST90018834_buildGRCh37		All - Inverse variance weighted	0.0592183	0.266113	0.823901
	rs73045256	A	G	-0.1921	0.0276	48.4436	3.4e-12	0.9378	Interleukin-17C levels	GCST90274802	convert_GCST90018834_buildGRCh37		All - MR Egger
	rs2005792	A	G	0.1744	0.0136	164.443	1.21e-37	0.7531	Interleukin-18 levels	GCST90274803	convert_GCST90018834_buildGRCh37		rs12681624	0.273797	0.447059	0.540247
	rs3136674	T	C	-0.1803	0.0267	45.6004	1.45e-11	0.9455	Interleukin-18 levels	GCST90274803	convert_GCST90018834_buildGRCh37		rs17229943	0.52875	0.53	0.318453
	rs207671	A	G	0.1016	0.0117	75.4077	3.83e-18	0.5359	Interleukin-18 levels	GCST90274803	convert_GCST90018834_buildGRCh37		rs385076	-0.140549	0.185245	0.44802
	rs35032874	T	G	0.132	0.0132	100	1.52e-23	0.7027	Interleukin-18 levels	GCST90274803	convert_GCST90018834_buildGRCh37		rs5744249	0.34821	0.207945	0.0940268
	rs62193248	A	T	0.213	0.0123	299.881	3.5e-67	0.6507	Interleukin-18 levels	GCST90274803	convert_GCST90018834_buildGRCh37		All - Inverse variance weighted	0.118513	0.146107	0.417284
	rs6517655	C	G	0.0757	0.0129	34.436	4.41e-09	0.289	Interleukin-18 levels	GCST90274803	convert_GCST90018834_buildGRCh37		All - MR Egger	0.00603778	0.681774	0.993738
	rs2228059	T	G	0.3692	0.0127	845.115	8.39e-186	0.5146	interleukin-18 receptor 1 levels	GCST90274804	convert_GCST90018834_buildGRCh37		rs117524772	0.216764	0.399863	0.587752
	rs7137828	T	C	-0.0748	0.0133	31.6301	1.87e-08	0.5243	interleukin-18 receptor 1 levels	GCST90274804	convert_GCST90018834_buildGRCh37		rs1812326	0.0308205	0.142857	0.829188
	rs7898286	T	G	-0.1967	0.0135	212.296	4.34e-48	0.3975	interleukin-18 receptor 1 levels	GCST90274804	convert_GCST90018834_buildGRCh37		rs58933240	0.145498	0.245122	0.552796
	rs2228145	A	C	-0.1684	0.0119	200.258	1.83e-45	0.6128	interleukin-18 receptor 1 levels	GCST90274804	convert_GCST90018834_buildGRCh37		All - Inverse variance weighted	0.0735417	0.117935	0.532905
	rs2289779	T	G	0.0788	0.0134	34.5814	4.09e-09	0.5419	interleukin-18 receptor 1 levels	GCST90274804	convert_GCST90018834_buildGRCh37		All - MR Egger	0.785811	1.35265	0.664954
	rs41307428	T	C	0.2027	0.0299	45.9584	1.21e-11	0.067	Interleukin-1-alpha levels	GCST90274805	convert_GCST90018834_buildGRCh37		rs11759846	0.0888753	0.202881	0.661338
	rs635634	T	C	-0.2885	0.0153	355.557	2.61e-79	0.1918	Interleukin-1-alpha levels	GCST90274805	convert_GCST90018834_buildGRCh37		rs13195317	-0.541987	1.48477	0.715089
	rs2364485	A	C	0.1759	0.0189	86.618	1.32e-20	0.1645	Interleukin-1-alpha levels	GCST90274805	convert_GCST90018834_buildGRCh37		All - Inverse variance weighted	0.0773125	0.201013	0.700523
	rs2523882	T	C	-0.1991	0.0144	191.169	1.77e-43	0.2883	Interleukin-1-alpha levels	GCST90274805	convert_GCST90018834_buildGRCh37		All - MR Egger
	rs2844500	T	C	-0.6283	0.0196	1027.59	1.8e-225	0.116	Interleukin-20 receptor subunit alpha levels	GCST90274808	convert_GCST90018834_buildGRCh37		rs11987533	0.0350128	0.390265	0.928513
	rs3131932	A	G	-0.0928	0.0131	50.1826	1.4e-12	0.4298	Interleukin-20 receptor subunit alpha levels	GCST90274808	convert_GCST90018834_buildGRCh37		All - Inverse variance weighted
	rs7137828	T	C	-0.1333	0.0133	100.452	1.21e-23	0.5234	Interleukin-20 receptor subunit alpha levels	GCST90274808	convert_GCST90018834_buildGRCh37		All - MR Egger
	rs2731672	T	C	0.0926	0.0152	37.1137	1.11e-09	0.2679	Interleukin-6 levels	GCST90274815	convert_GCST90018834_buildGRCh37		rs2228145	0.175772	0.198337	0.375495
	rs3733402	A	G	-0.1305	0.0116	126.562	2.32e-29	0.5102	Interleukin-6 levels	GCST90274815	convert_GCST90018834_buildGRCh37		All - Inverse variance weighted
	rs3014874	A	G	-0.1726	0.0137	158.723	2.15e-36	0.2623	Interleukin-6 levels	GCST90274815	convert_GCST90018834_buildGRCh37		All - MR Egger
	rs61803119	T	G	0.1501	0.0194	59.8629	1.02e-14	0.1069	Interleukin-7 levels	GCST90274816	convert_GCST90018834_buildGRCh37		rs112359206	-0.23359	0.380248	0.539012
	rs3104373	T	C	0.0973	0.0165	34.7743	3.7e-09	0.1469	Interleukin-7 levels	GCST90274816	convert_GCST90018834_buildGRCh37		All - Inverse variance weighted
	rs3184504	T	C	0.1427	0.0128	124.288	7.29e-29	0.4764	Interleukin-7 levels	GCST90274816	convert_GCST90018834_buildGRCh37		All - MR Egger
	rs4939490	C	G	0.1083	0.012	81.4506	1.8e-19	0.6328	Interleukin-8 levels	GCST90274817	convert_GCST90018834_buildGRCh37		rs12075	0.328336	0.538231	0.541843
	rs61747728	T	C	0.1841	0.0313	34.5954	4.06e-09	0.0399	Interleukin-8 levels	GCST90274817	convert_GCST90018834_buildGRCh37		rs6446951	0.331045	0.298838	0.267959
	rs674379	C	G	0.1193	0.0126	89.6478	2.85e-21	0.6395	Interleukin-8 levels	GCST90274817	convert_GCST90018834_buildGRCh37		All - Inverse variance weighted	0.330407	0.261269	0.206006
	rs7242462	A	G	-0.1199	0.0187	41.1107	1.44e-10	0.8853	Interleukin-8 levels	GCST90274817	convert_GCST90018834_buildGRCh37		All - MR Egger
	rs3128517	T	C	-0.0775	0.0118	43.136	5.11e-11	0.4965	Latency-associated peptide transforming growth factor beta 1 levels	GCST90274818	convert_GCST90018834_buildGRCh37		rs1800472	-0.243997	0.288557	0.397789
	rs6328	A	C	-0.0797	0.0122	42.6773	6.46e-11	0.3498	Latency-associated peptide transforming growth factor beta 1 levels	GCST90274818	convert_GCST90018834_buildGRCh37		rs73045256	-0.00780843	0.421135	0.985207
	rs36034102	T	G	0.497	0.0143	1207.93	1.15e-264	0.273	Latency-associated peptide transforming growth factor beta 1 levels	GCST90274818	convert_GCST90018834_buildGRCh37		All - Inverse variance weighted	-0.168538	0.23804	0.478931
	rs75936934	A	G	-0.3522	0.0524	45.1769	1.8e-11	0.0174	Latency-associated peptide transforming growth factor beta 1 levels	GCST90274818	convert_GCST90018834_buildGRCh37		All - MR Egger
	rs3732378	A	G	0.0941	0.0154	37.3369	9.94e-10	0.1671	Leukemia inhibitory factor receptor levels	GCST90274820	convert_GCST90018834_buildGRCh37		rs2289779	0.246193	0.422589	0.560174
	rs635634	T	C	-0.1145	0.0166	47.5768	5.29e-12	0.1884	Leukemia inhibitory factor receptor levels	GCST90274820	convert_GCST90018834_buildGRCh37		rs41307428	-0.101628	0.710409	0.886246
	rs6937696	T	C	-0.0811	0.012	45.6751	1.4e-11	0.651	Leukemia inhibitory factor receptor levels	GCST90274820	convert_GCST90018834_buildGRCh37		rs635634	-0.230503	0.142114	0.104814
	rs8052631	A	G	-0.1511	0.027	31.3185	2.19e-08	0.9463	Leukemia inhibitory factor receptor levels	GCST90274820	convert_GCST90018834_buildGRCh37		All - Inverse variance weighted	-0.179277	0.132343	0.175534
	rs3811621	C	G	0.1163	0.0131	78.8164	6.82e-19	0.2897	Leukemia inhibitory factor receptor levels	GCST90274820	convert_GCST90018834_buildGRCh37		All - MR Egger	-0.408347	0.251269	0.351171
	rs6127099	A	T	0.0907	0.0134	45.8147	1.3e-11	0.706	Monocyte chemoattractant protein-1 levels	GCST90274821	convert_GCST90018834_buildGRCh37		rs11870164	0.0159787	0.479361	0.973409
	rs3859189	A	G	0.0655	0.0116	31.8835	1.64e-08	0.5369	Monocyte chemoattractant protein-1 levels	GCST90274821	convert_GCST90018834_buildGRCh37		rs12075	0.12928	0.211924	0.541843
	rs72912115	A	T	0.137	0.0184	55.4377	9.65e-14	0.114	Monocyte chemoattractant protein-1 levels	GCST90274821	convert_GCST90018834_buildGRCh37		rs1846616	-0.223131	0.433411	0.606675
	rs4724126	T	G	0.0846	0.0152	30.978	2.61e-08	0.2624	Monocyte chemoattractant protein-1 levels	GCST90274821	convert_GCST90018834_buildGRCh37		rs35728689	-0.168109	0.1751	0.337017
	rs4938993	C	G	-0.5114	0.0138	1373.29	1.34e-300	0.2252	Monocyte chemoattractant protein-1 levels	GCST90274821	convert_GCST90018834_buildGRCh37		All - Inverse variance weighted	-0.057667	0.12446	0.643121
	rs494417	A	C	0.1149	0.012	91.6806	1.02e-21	0.6353	Monocyte chemoattractant protein-1 levels	GCST90274821	convert_GCST90018834_buildGRCh37		All - MR Egger	-0.116089	0.255319	0.693922
	rs653178	T	C	-0.1085	0.0131	68.5989	1.21e-16	0.5224	Monocyte chemoattractant protein 2 levels	GCST90274822	convert_GCST90018834_buildGRCh37		rs2005792	0.149656	0.219037	0.494451
	rs56328050	C	G	-0.1987	0.0173	131.918	1.56e-30	0.8696	Monocyte chemoattractant protein 2 levels	GCST90274822	convert_GCST90018834_buildGRCh37		rs3136674	-0.0621187	0.378813	0.869745
	rs56675286	A	C	-0.1806	0.0325	30.8794	2.75e-08	0.0383	Monocyte chemoattractant protein 2 levels	GCST90274822	convert_GCST90018834_buildGRCh37		All - Inverse variance weighted	0.0965929	0.18962	0.61047
	rs5743604	A	G	-0.0736	0.0135	29.7227	4.98e-08	0.7503	Monocyte chemoattractant protein 2 levels	GCST90274822	convert_GCST90018834_buildGRCh37		All - MR Egger
	rs7137828	T	C	-0.0837	0.0133	39.6048	3.11e-10	0.5247	Monocyte chemoattractant protein-3 levels	GCST90274823	convert_GCST90018834_buildGRCh37		rs12075	-0.243604	0.399333	0.541843
	rs8951	T	C	-0.4102	0.0135	923.259	8.62e-203	0.7695	Monocyte chemoattractant protein-3 levels	GCST90274823	convert_GCST90018834_buildGRCh37		rs2228467	0.144525	0.246134	0.557083
	rs9911791	A	G	0.176	0.0162	118.031	1.71e-27	0.8208	Monocyte chemoattractant protein-3 levels	GCST90274823	convert_GCST90018834_buildGRCh37		rs4146770	-0.154341	0.429796	0.719519
	rs5745687	T	C	-0.1943	0.0242	64.4636	9.83e-16	0.0608	Monocyte chemoattractant protein-3 levels	GCST90274823	convert_GCST90018834_buildGRCh37		rs7116054	0.102204	0.450902	0.820683
	rs59950280	A	G	0.1219	0.0131	86.5894	1.34e-20	0.328	Monocyte chemoattractant protein-3 levels	GCST90274823	convert_GCST90018834_buildGRCh37		rs7213460	0.144374	0.364119	0.691735
	rs822335	T	C	-0.1295	0.012	116.46	3.77e-27	0.3471	Monocyte chemoattractant protein-3 levels	GCST90274823	convert_GCST90018834_buildGRCh37		All - Inverse variance weighted	0.0397054	0.156841	0.800147
									Monocyte chemoattractant protein-3 levels	GCST90274823	convert_GCST90018834_buildGRCh37		All - MR Egger	0.233326	0.359232	0.562303
									Monocyte chemoattractant protein-4 levels	GCST90274824	convert_GCST90018834_buildGRCh37		rs12075	0.115873	0.189947	0.541843
									Monocyte chemoattractant protein-4 levels	GCST90274824	convert_GCST90018834_buildGRCh37		rs2721961	-0.462115	0.305579	0.130467
									Monocyte chemoattractant protein-4 levels	GCST90274824	convert_GCST90018834_buildGRCh37		rs3136676	-0.0174225	0.168588	0.91769
									Monocyte chemoattractant protein-4 levels	GCST90274824	convert_GCST90018834_buildGRCh37		rs3917900	0.137444	0.22736	0.545498
									Monocyte chemoattractant protein-4 levels	GCST90274824	convert_GCST90018834_buildGRCh37		rs72825017	0.185779	0.334001	0.578059
									Monocyte chemoattractant protein-4 levels	GCST90274824	convert_GCST90018834_buildGRCh37		rs7612912	0.236534	0.264637	0.371426
									Monocyte chemoattractant protein-4 levels	GCST90274824	convert_GCST90018834_buildGRCh37		All - Inverse variance weighted	0.0460543	0.0927687	0.619582
									Monocyte chemoattractant protein-4 levels	GCST90274824	convert_GCST90018834_buildGRCh37		All - MR Egger	0.0673006	0.256634	0.806085
									Macrophage inflammatory protein 1a levels	GCST90274825	convert_GCST90018834_buildGRCh37		rs56675286	-0.208195	0.472315	0.65936
									Macrophage inflammatory protein 1a levels	GCST90274825	convert_GCST90018834_buildGRCh37		rs5743604	-0.51087	0.535326	0.339924
									Macrophage inflammatory protein 1a levels	GCST90274825	convert_GCST90018834_buildGRCh37		rs7137828	0.357228	0.448029	0.425257
									Macrophage inflammatory protein 1a levels	GCST90274825	convert_GCST90018834_buildGRCh37		rs8951	0.11921	0.0941004	0.205213
									Macrophage inflammatory protein 1a levels	GCST90274825	convert_GCST90018834_buildGRCh37		rs9911791	-0.303409	0.299432	0.310925
									Macrophage inflammatory protein 1a levels	GCST90274825	convert_GCST90018834_buildGRCh37		All - Inverse variance weighted	0.0667131	0.0854235	0.434821
									Macrophage inflammatory protein 1a levels	GCST90274825	convert_GCST90018834_buildGRCh37		All - MR Egger	0.16459	0.142897	0.33286
									Matrix metalloproteinase-1 levels	GCST90274826	convert_GCST90018834_buildGRCh37		rs116889819	-0.2125	0.446591	0.634198
									Matrix metalloproteinase-1 levels	GCST90274826	convert_GCST90018834_buildGRCh37		rs12141791	0.748545	0.419092	0.0740813
									Matrix metalloproteinase-1 levels	GCST90274826	convert_GCST90018834_buildGRCh37		rs141782294	0.648792	0.468543	0.166143
									Matrix metalloproteinase-1 levels	GCST90274826	convert_GCST90018834_buildGRCh37		rs2155053	-0.0211706	0.247509	0.931836
									Matrix metalloproteinase-1 levels	GCST90274826	convert_GCST90018834_buildGRCh37		rs2926741	-0.893466	0.484375	0.0650994
									Matrix metalloproteinase-1 levels	GCST90274826	convert_GCST90018834_buildGRCh37		rs4734879	0.241197	0.317782	0.447851
									Matrix metalloproteinase-1 levels	GCST90274826	convert_GCST90018834_buildGRCh37		rs77095316	-0.348164	0.49435	0.481255
									Matrix metalloproteinase-1 levels	GCST90274826	convert_GCST90018834_buildGRCh37		All - Inverse variance weighted	0.0594221	0.179539	0.740667
									Matrix metalloproteinase-1 levels	GCST90274826	convert_GCST90018834_buildGRCh37		All - MR Egger	0.178526	0.395672	0.670742
									Matrix metalloproteinase-10 levels	GCST90274827	convert_GCST90018834_buildGRCh37		rs11225354	0.0858979	0.192425	0.65531
									Matrix metalloproteinase-10 levels	GCST90274827	convert_GCST90018834_buildGRCh37		rs142915220	-0.262899	0.447789	0.557133
									Matrix metalloproteinase-10 levels	GCST90274827	convert_GCST90018834_buildGRCh37		rs17099622	0.60126	0.353198	0.0886932
									Matrix metalloproteinase-10 levels	GCST90274827	convert_GCST90018834_buildGRCh37		rs17860955	-0.0905813	0.113446	0.42461
									Matrix metalloproteinase-10 levels	GCST90274827	convert_GCST90018834_buildGRCh37		rs72699188	0.301826	0.544576	0.579414
									Matrix metalloproteinase-10 levels	GCST90274827	convert_GCST90018834_buildGRCh37		All - Inverse variance weighted	-0.0015846	0.0951655	0.986715
									Matrix metalloproteinase-10 levels	GCST90274827	convert_GCST90018834_buildGRCh37		All - MR Egger	-0.141494	0.131154	0.35967
									Neurotrophin-3 levels	GCST90274829	convert_GCST90018834_buildGRCh37		rs28735437	0.246575	0.455479	0.588264
									Neurotrophin-3 levels	GCST90274829	convert_GCST90018834_buildGRCh37		All - Inverse variance weighted
									Neurotrophin-3 levels	GCST90274829	convert_GCST90018834_buildGRCh37		All - MR Egger
									Osteoprotegerin levels	GCST90274830	convert_GCST90018834_buildGRCh37		rs112635299	-0.0275019	0.494652	0.955662
									Osteoprotegerin levels	GCST90274830	convert_GCST90018834_buildGRCh37		rs114165349	0.172998	0.643224	0.787965
									Osteoprotegerin levels	GCST90274830	convert_GCST90018834_buildGRCh37		rs2247769	-0.219355	0.195894	0.262816
									Osteoprotegerin levels	GCST90274830	convert_GCST90018834_buildGRCh37		rs704	0.512108	0.242165	0.034455
									Osteoprotegerin levels	GCST90274830	convert_GCST90018834_buildGRCh37		All - Inverse variance weighted	0.0669574	0.1936	0.729452
									Osteoprotegerin levels	GCST90274830	convert_GCST90018834_buildGRCh37		All - MR Egger	-1.37848	1.1868	0.365315
									Oncostatin-M levels	GCST90274831	convert_GCST90018834_buildGRCh37		rs111865607	0.922934	0.454039	0.0420808
									Oncostatin-M levels	GCST90274831	convert_GCST90018834_buildGRCh37		rs2511241	0.179661	0.350847	0.608597
									Oncostatin-M levels	GCST90274831	convert_GCST90018834_buildGRCh37		rs3859189	0.348774	0.304269	0.251684
									Oncostatin-M levels	GCST90274831	convert_GCST90018834_buildGRCh37		rs653178	0.480769	0.51511	0.350648
									Oncostatin-M levels	GCST90274831	convert_GCST90018834_buildGRCh37		rs9264931	0.991412	0.523855	0.0584202
									Oncostatin-M levels	GCST90274831	convert_GCST90018834_buildGRCh37		All - Inverse variance weighted	0.485057	0.17906	0.00675067
									Oncostatin-M levels	GCST90274831	convert_GCST90018834_buildGRCh37		All - MR Egger	-0.00171652	0.688906	0.998168
									Programmed cell death 1 ligand 1 levels	GCST90274832	convert_GCST90018834_buildGRCh37		rs822335	0.0416988	0.268726	0.876685
									Programmed cell death 1 ligand 1 levels	GCST90274832	convert_GCST90018834_buildGRCh37		All - Inverse variance weighted
									Programmed cell death 1 ligand 1 levels	GCST90274832	convert_GCST90018834_buildGRCh37		All - MR Egger
									Stem cell factor levels	GCST90274833	convert_GCST90018834_buildGRCh37		rs11608458	-0.173975	0.520509	0.738199
									Stem cell factor levels	GCST90274833	convert_GCST90018834_buildGRCh37		rs12149545	0.381326	0.317627	0.229926
									Stem cell factor levels	GCST90274833	convert_GCST90018834_buildGRCh37		rs138854302	-0.222861	0.450755	0.621011
									Stem cell factor levels	GCST90274833	convert_GCST90018834_buildGRCh37		rs16942887	0.316647	0.334138	0.343306
									Stem cell factor levels	GCST90274833	convert_GCST90018834_buildGRCh37		rs174535	0.253061	0.466667	0.58763
									Stem cell factor levels	GCST90274833	convert_GCST90018834_buildGRCh37		rs2024570	0.217632	0.527456	0.679894
									Stem cell factor levels	GCST90274833	convert_GCST90018834_buildGRCh37		rs2740488	-0.066609	0.320934	0.835583
									Stem cell factor levels	GCST90274833	convert_GCST90018834_buildGRCh37		rs45617141	0.587941	0.557974	0.292016
									Stem cell factor levels	GCST90274833	convert_GCST90018834_buildGRCh37		rs6073958	0.0125962	0.151155	0.933586
									Stem cell factor levels	GCST90274833	convert_GCST90018834_buildGRCh37		rs705379	0.200253	0.420786	0.634143
									Stem cell factor levels	GCST90274833	convert_GCST90018834_buildGRCh37		rs798893	-0.154737	0.414737	0.709077
									Stem cell factor levels	GCST90274833	convert_GCST90018834_buildGRCh37		All - Inverse variance weighted	0.0852028	0.0981439	0.385317
									Stem cell factor levels	GCST90274833	convert_GCST90018834_buildGRCh37		All - MR Egger	0.0747713	0.209943	0.729934
									SIR2-like protein 2 levels	GCST90274834	convert_GCST90018834_buildGRCh37		rs144373891	0.501307	0.341	0.141533
									SIR2-like protein 2 levels	GCST90274834	convert_GCST90018834_buildGRCh37		All - Inverse variance weighted
									SIR2-like protein 2 levels	GCST90274834	convert_GCST90018834_buildGRCh37		All - MR Egger
									Signaling lymphocytic activation molecule levels	GCST90274835	convert_GCST90018834_buildGRCh37		rs10212190	0.251719	0.464924	0.588218
									Signaling lymphocytic activation molecule levels	GCST90274835	convert_GCST90018834_buildGRCh37		rs12058421	-0.453822	0.395701	0.251431
									Signaling lymphocytic activation molecule levels	GCST90274835	convert_GCST90018834_buildGRCh37		rs2790462	-0.613119	0.488621	0.209553
									Signaling lymphocytic activation molecule levels	GCST90274835	convert_GCST90018834_buildGRCh37		rs3184504	0.331959	0.386598	0.390524
									Signaling lymphocytic activation molecule levels	GCST90274835	convert_GCST90018834_buildGRCh37		rs56244095	-0.799605	0.409674	0.0509611
									Signaling lymphocytic activation molecule levels	GCST90274835	convert_GCST90018834_buildGRCh37		rs570025519	0.146101	0.347464	0.674135
									Signaling lymphocytic activation molecule levels	GCST90274835	convert_GCST90018834_buildGRCh37		All - Inverse variance weighted	-0.155948	0.19723	0.429125
									Signaling lymphocytic activation molecule levels	GCST90274835	convert_GCST90018834_buildGRCh37		All - MR Egger	-0.150502	0.987187	0.886209
									Sulfotransferase 1A1 levels	GCST90274836	convert_GCST90018834_buildGRCh37		rs149278	-0.031881	0.199787	0.873216
									Sulfotransferase 1A1 levels	GCST90274836	convert_GCST90018834_buildGRCh37		rs2731674	0.455422	0.445783	0.30696
									Sulfotransferase 1A1 levels	GCST90274836	convert_GCST90018834_buildGRCh37		rs66530140	0.404052	0.222884	0.0698574
									Sulfotransferase 1A1 levels	GCST90274836	convert_GCST90018834_buildGRCh37		All - Inverse variance weighted	0.191706	0.158092	0.225276
									Sulfotransferase 1A1 levels	GCST90274836	convert_GCST90018834_buildGRCh37		All - MR Egger	-0.187273	0.632638	0.81678
									Transforming growth factor-alpha levels	GCST90274838	convert_GCST90018834_buildGRCh37		rs3859189	0.58626	0.51145	0.251684
									Transforming growth factor-alpha levels	GCST90274838	convert_GCST90018834_buildGRCh37		rs72912115	0.532117	0.420438	0.205647
									Transforming growth factor-alpha levels	GCST90274838	convert_GCST90018834_buildGRCh37		All - Inverse variance weighted	0.55395	0.324784	0.0880837
									Transforming growth factor-alpha levels	GCST90274838	convert_GCST90018834_buildGRCh37		All - MR Egger
									TNF-beta levels	GCST90274840	convert_GCST90018834_buildGRCh37		rs2364485	0.23195	0.292211	0.427327
									TNF-beta levels	GCST90274840	convert_GCST90018834_buildGRCh37		rs2523882	0.0949272	0.186339	0.610448
									TNF-beta levels	GCST90274840	convert_GCST90018834_buildGRCh37		rs2844500	0.022919	0.0811714	0.777673
									TNF-beta levels	GCST90274840	convert_GCST90018834_buildGRCh37		rs3131932	-0.0797414	0.360991	0.825174
									TNF-beta levels	GCST90274840	convert_GCST90018834_buildGRCh37		rs7137828	0.224306	0.28132	0.425257
									TNF-beta levels	GCST90274840	convert_GCST90018834_buildGRCh37		All - Inverse variance weighted	0.052453	0.0685843	0.444393
									TNF-beta levels	GCST90274840	convert_GCST90018834_buildGRCh37		All - MR Egger	0.0128967	0.109041	0.913325
									Tumor necrosis factor receptor superfamily member 9 levels	GCST90274841	convert_GCST90018834_buildGRCh37		rs1776354	0.00230592	0.25442	0.992769
									Tumor necrosis factor receptor superfamily member 9 levels	GCST90274841	convert_GCST90018834_buildGRCh37		rs2854008	0.301296	0.393089	0.443389
									Tumor necrosis factor receptor superfamily member 9 levels	GCST90274841	convert_GCST90018834_buildGRCh37		All - Inverse variance weighted	0.0905778	0.213586	0.671507
									Tumor necrosis factor receptor superfamily member 9 levels	GCST90274841	convert_GCST90018834_buildGRCh37		All - MR Egger
									Tumor necrosis factor ligand superfamily member 14 levels	GCST90274842	convert_GCST90018834_buildGRCh37		rs11569551	0.252322	0.34791	0.468299
									Tumor necrosis factor ligand superfamily member 14 levels	GCST90274842	convert_GCST90018834_buildGRCh37		rs11950562	-0.17707	0.476433	0.710148
									Tumor necrosis factor ligand superfamily member 14 levels	GCST90274842	convert_GCST90018834_buildGRCh37		rs184708984	-0.283391	0.31544	0.368973
									Tumor necrosis factor ligand superfamily member 14 levels	GCST90274842	convert_GCST90018834_buildGRCh37		rs344560	0.16367	0.146097	0.262595
									Tumor necrosis factor ligand superfamily member 14 levels	GCST90274842	convert_GCST90018834_buildGRCh37		All - Inverse variance weighted	0.088036	0.119894	0.462775
									Tumor necrosis factor ligand superfamily member 14 levels	GCST90274842	convert_GCST90018834_buildGRCh37		All - MR Egger	0.136919	0.179016	0.524288
									TNF-related apoptosis-inducing ligand levels	GCST90274843	convert_GCST90018834_buildGRCh37		rs1065657	0.303817	0.517557	0.55719
									TNF-related apoptosis-inducing ligand levels	GCST90274843	convert_GCST90018834_buildGRCh37		rs16840522	0.312343	0.380353	0.411537
									TNF-related apoptosis-inducing ligand levels	GCST90274843	convert_GCST90018834_buildGRCh37		rs174533	0.285896	0.437103	0.513067
									TNF-related apoptosis-inducing ligand levels	GCST90274843	convert_GCST90018834_buildGRCh37		rs28929474	-0.0312313	0.196952	0.874005
									TNF-related apoptosis-inducing ligand levels	GCST90274843	convert_GCST90018834_buildGRCh37		rs4760	0.0872257	0.144626	0.546434
									TNF-related apoptosis-inducing ligand levels	GCST90274843	convert_GCST90018834_buildGRCh37		rs490342	0.104633	0.504792	0.835792
									TNF-related apoptosis-inducing ligand levels	GCST90274843	convert_GCST90018834_buildGRCh37		rs5030044	-0.193684	0.178596	0.278152
									TNF-related apoptosis-inducing ligand levels	GCST90274843	convert_GCST90018834_buildGRCh37		rs8178824	0.697087	0.427184	0.102718
									TNF-related apoptosis-inducing ligand levels	GCST90274843	convert_GCST90018834_buildGRCh37		All - Inverse variance weighted	0.0484778	0.0876304	0.580121
									TNF-related apoptosis-inducing ligand levels	GCST90274843	convert_GCST90018834_buildGRCh37		All - MR Egger	-0.0634309	0.14065	0.667841
									TNF-related activation-induced cytokine levels	GCST90274844	convert_GCST90018834_buildGRCh37		rs117113213	-1.19259	0.651276	0.0670772
									TNF-related activation-induced cytokine levels	GCST90274844	convert_GCST90018834_buildGRCh37		rs11713634	-0.280164	0.369121	0.447851
									TNF-related activation-induced cytokine levels	GCST90274844	convert_GCST90018834_buildGRCh37		rs2468187	0.0438813	0.206428	0.831659
									TNF-related activation-induced cytokine levels	GCST90274844	convert_GCST90018834_buildGRCh37		rs4512994	-0.0494881	0.295222	0.866874
									TNF-related activation-induced cytokine levels	GCST90274844	convert_GCST90018834_buildGRCh37		rs62501135	0.157311	0.301567	0.601918
									TNF-related activation-induced cytokine levels	GCST90274844	convert_GCST90018834_buildGRCh37		rs704	0.662673	0.313364	0.034455
									TNF-related activation-induced cytokine levels	GCST90274844	convert_GCST90018834_buildGRCh37		rs79287178	0.327251	0.224383	0.144718
									TNF-related activation-induced cytokine levels	GCST90274844	convert_GCST90018834_buildGRCh37		All - Inverse variance weighted	0.123391	0.136434	0.365785
									TNF-related activation-induced cytokine levels	GCST90274844	convert_GCST90018834_buildGRCh37		All - MR Egger	0.288504	0.369677	0.470457
									Thymic stromal lymphopoietin levels	GCST90274845	convert_GCST90018834_buildGRCh37		rs4724126	-0.542553	0.429078	0.206064
									Thymic stromal lymphopoietin levels	GCST90274845	convert_GCST90018834_buildGRCh37		All - Inverse variance weighted
									Thymic stromal lymphopoietin levels	GCST90274845	convert_GCST90018834_buildGRCh37		All - MR Egger
									Tumor necrosis factor ligand superfamily member 12 levels	GCST90274846	convert_GCST90018834_buildGRCh37		rs10831650	0.687861	0.49711	0.166444
									Tumor necrosis factor ligand superfamily member 12 levels	GCST90274846	convert_GCST90018834_buildGRCh37		rs13107325	-0.370005	0.349285	0.289453
									Tumor necrosis factor ligand superfamily member 12 levels	GCST90274846	convert_GCST90018834_buildGRCh37		rs34790908	0.214218	0.199052	0.281842
									Tumor necrosis factor ligand superfamily member 12 levels	GCST90274846	convert_GCST90018834_buildGRCh37		rs579459	-0.568306	0.360656	0.115082
									Tumor necrosis factor ligand superfamily member 12 levels	GCST90274846	convert_GCST90018834_buildGRCh37		rs7503751	-0.030303	0.488456	0.950532
									Tumor necrosis factor ligand superfamily member 12 levels	GCST90274846	convert_GCST90018834_buildGRCh37		rs9842051	-0.205537	0.34396	0.550133
									Tumor necrosis factor ligand superfamily member 12 levels	GCST90274846	convert_GCST90018834_buildGRCh37		All - Inverse variance weighted	-0.0186146	0.155824	0.904912
									Tumor necrosis factor ligand superfamily member 12 levels	GCST90274846	convert_GCST90018834_buildGRCh37		All - MR Egger	-0.0628448	0.461401	0.89824
									Urokinase-type plasminogen activator levels	GCST90274847	convert_GCST90018834_buildGRCh37		rs11220462	0.479492	0.423828	0.257914
									Urokinase-type plasminogen activator levels	GCST90274847	convert_GCST90018834_buildGRCh37		rs13299342	-0.52	0.556	0.349659
									Urokinase-type plasminogen activator levels	GCST90274847	convert_GCST90018834_buildGRCh37		rs2227575	0.489429	0.374207	0.190904
									Urokinase-type plasminogen activator levels	GCST90274847	convert_GCST90018834_buildGRCh37		rs4251805	-0.33981	0.250474	0.174886
									Urokinase-type plasminogen activator levels	GCST90274847	convert_GCST90018834_buildGRCh37		rs4760	0.22017	0.365057	0.546434
									Urokinase-type plasminogen activator levels	GCST90274847	convert_GCST90018834_buildGRCh37		rs4800787	-0.248936	0.390426	0.523733
									Urokinase-type plasminogen activator levels	GCST90274847	convert_GCST90018834_buildGRCh37		rs7406661	-0.67841	0.423668	0.109315
									Urokinase-type plasminogen activator levels	GCST90274847	convert_GCST90018834_buildGRCh37		rs7564243	-0.651408	0.393192	0.0975768
									Urokinase-type plasminogen activator levels	GCST90274847	convert_GCST90018834_buildGRCh37		All - Inverse variance weighted	-0.153625	0.160194	0.337565
									Urokinase-type plasminogen activator levels	GCST90274847	convert_GCST90018834_buildGRCh37		All - MR Egger	-0.293714	0.411503	0.502183
									Vascular endothelial growth factor A levels	GCST90274848	convert_GCST90018834_buildGRCh37		rs10822155	-0.556086	0.397375	0.161693
									Vascular endothelial growth factor A levels	GCST90274848	convert_GCST90018834_buildGRCh37		rs114694170	-0.316923	0.491077	0.518692
									Vascular endothelial growth factor A levels	GCST90274848	convert_GCST90018834_buildGRCh37		rs62401205	0.464962	0.466383	0.318787
									Vascular endothelial growth factor A levels	GCST90274848	convert_GCST90018834_buildGRCh37		rs6921438	0.0955561	0.0764449	0.2113
									Vascular endothelial growth factor A levels	GCST90274848	convert_GCST90018834_buildGRCh37		rs6993770	0.234768	0.29082	0.419515
									Vascular endothelial growth factor A levels	GCST90274848	convert_GCST90018834_buildGRCh37		All - Inverse variance weighted	0.0829672	0.0729894	0.255663
									Vascular endothelial growth factor A levels	GCST90274848	convert_GCST90018834_buildGRCh37		All - MR Egger	0.182567	0.127625	0.247946

## Sheet: Table S5
Supplementary Table S5. Heterogeneity, sensitivity, and pleiotropy of circulating inflammatory proteins causally associated with DCM
Outcome	exposure	Cochran Q		MR-Egger		leave-one-out
		Q	P value	egger_intercept	P value	Beta	P value
DCM	EIF4EBP-1	0.023	0.879	NA	NA	-0.526	0.014
	CCL-20	1.441	0.23	NA	NA	0.806	0.011
	CXCL-5	2.792	0.593	-0.013	0.698	0.201	0.038
	CXCL-9	0.139	0.987	0.015	0.889	0.397	0.037
	FGF-5	0.321	0.571	NA	NA	0.239	0.002
	FLT3-L	5.874	0.555	-0.022	0.353	-0.23	0.034
	OSM	2.823	0.588	0.055	0.517	0.485	0.007
NA indicates not applicable

## Sheet: Table S6
Supplementary Table S6. Causal relationship between 91 circulating inflammatory proteins and HCM from TSMR Analysis
Outcome	Exposure(91 circulating inflammatory proteins)								singlesnp analysis								MR analysis
	SNP	Effect allele	Other allele	Beta	Se	F	P value	Eaf	exposure	id.exposure	id.outcome	samplesize	SNP	b	se	p	id.exposure	id.outcome	exposure	method	nsnp	b	se	pval	lo_ci	up_ci	or	or_lci95	or_uci95
HCM	rs10043720	A	G	-0.4981	0.0132	1423.92	1.9471058761938e-308	0.3025	Eukaryotic translation initiation factor 4E-binding protein 1 levels	GCST90274758	convert_GCST90018861_buildGRCh37		rs2731672	0.440605	0.575594	0.443987	GCST90274758	convert_GCST90018861_buildGRCh37	Eukaryotic translation initiation factor 4E-binding protein 1 levels	Inverse variance weighted	2	0.603594	0.311766	0.0528618	-0.0074673	1.21466	1.82868	0.992561	3.36913
	rs10774625	A	G	0.131	0.0131	100	1.52e-23	0.49	Eukaryotic translation initiation factor 4E-binding protein 1 levels	GCST90274758	convert_GCST90018861_buildGRCh37		rs3733402	0.671264	0.370881	0.0703086	GCST90274759	convert_GCST90018861_buildGRCh37	Adenosine Deaminase levels	Inverse variance weighted	3	0.228625	0.138251	0.0981879	-0.0423457	0.499596	1.25687	0.958538	1.64806
	rs1110261	A	G	0.0843	0.0148	32.4438	1.23e-08	0.2045	Eukaryotic translation initiation factor 4E-binding protein 1 levels	GCST90274758	convert_GCST90018861_buildGRCh37		All - Inverse variance weighted	0.603594	0.311766	0.0528618	GCST90274759	convert_GCST90018861_buildGRCh37	Adenosine Deaminase levels	MR Egger	3	0.144351	0.185396	0.578839	-0.219026	0.507727	1.15529	0.803301	1.66151
	rs12588969	C	G	-0.1297	0.0127	104.297	1.74e-24	0.6875	Eukaryotic translation initiation factor 4E-binding protein 1 levels	GCST90274758	convert_GCST90018861_buildGRCh37		All - MR Egger				GCST90274759	convert_GCST90018861_buildGRCh37	Adenosine Deaminase levels	Weighted median	3	0.219533	0.140913	0.119249	-0.0566565	0.495723	1.2455	0.944919	1.64168
	rs12639588	A	G	-0.2517	0.0117	462.801	1.18e-102	0.5635	Adenosine Deaminase levels	GCST90274759	convert_GCST90018861_buildGRCh37		rs112351694	0.140523	0.170611	0.410141	GCST90274759	convert_GCST90018861_buildGRCh37	Adenosine Deaminase levels	Weighted mode	3	0.170152	0.152361	0.380259	-0.128476	0.468779	1.18548	0.879435	1.59804
	rs3130510	A	G	0.1155	0.014	68.0625	1.58e-16	0.2275	Adenosine Deaminase levels	GCST90274759	convert_GCST90018861_buildGRCh37		rs73617409	0.507235	0.424219	0.231817	GCST90274762	convert_GCST90018861_buildGRCh37	beta-nerve growth factor levels	Inverse variance weighted	2	-0.132685	0.441699	0.763874	-0.998416	0.733045	0.87574	0.368463	2.08141
	rs568297	T	C	-0.0699	0.0122	32.8273	1.01e-08	0.6522	Adenosine Deaminase levels	GCST90274759	convert_GCST90018861_buildGRCh37		rs80212763	0.347786	0.283886	0.220541	GCST90274764	convert_GCST90018861_buildGRCh37	Eotaxin levels	Inverse variance weighted	6	-0.210269	0.283218	0.457828	-0.765376	0.344838	0.810366	0.465159	1.41176
	rs61938962	T	C	0.0713	0.0125	32.5356	1.17e-08	0.3226	Adenosine Deaminase levels	GCST90274759	convert_GCST90018861_buildGRCh37		All - Inverse variance weighted	0.228625	0.138251	0.0981879	GCST90274764	convert_GCST90018861_buildGRCh37	Eotaxin levels	MR Egger	6	0.258357	0.577041	0.677528	-0.872644	1.38936	1.2948	0.417845	4.01228
	rs6870256	T	C	0.0725	0.0119	37.1178	1.11e-09	0.5786	Adenosine Deaminase levels	GCST90274759	convert_GCST90018861_buildGRCh37		All - MR Egger	0.144351	0.185396	0.578839	GCST90274764	convert_GCST90018861_buildGRCh37	Eotaxin levels	Weighted median	6	-0.253664	0.306324	0.407619	-0.854059	0.346731	0.775952	0.425683	1.41444
	rs73416208	A	G	-0.1477	0.0246	36.0488	1.92e-09	0.0654	beta-nerve growth factor levels	GCST90274762	convert_GCST90018861_buildGRCh37		rs3128517	-0.0503226	0.623226	0.935644	GCST90274764	convert_GCST90018861_buildGRCh37	Eotaxin levels	Weighted mode	6	-0.334643	0.361247	0.396775	-1.04269	0.373402	0.715594	0.352506	1.45267
	rs76428106	T	C	-0.3406	0.0535	40.5305	1.94e-10	0.9832	beta-nerve growth factor levels	GCST90274762	convert_GCST90018861_buildGRCh37		rs6328	-0.215809	0.626098	0.730328	GCST90274765	convert_GCST90018861_buildGRCh37	C-C motif chemokine 19 levels	Inverse variance weighted	3	-0.0687345	0.139045	0.621072	-0.341264	0.203795	0.933574	0.710871	1.22605
	rs8026767	A	G	-0.0743	0.0132	31.6833	1.81e-08	0.2595	beta-nerve growth factor levels	GCST90274762	convert_GCST90018861_buildGRCh37		All - Inverse variance weighted	-0.132685	0.441699	0.763874	GCST90274765	convert_GCST90018861_buildGRCh37	C-C motif chemokine 19 levels	MR Egger	3	-0.1535	0.319935	0.715211	-0.780572	0.473572	0.857701	0.458144	1.60572
	rs911263	T	C	0.0781	0.0128	37.2291	1.05e-09	0.7185	beta-nerve growth factor levels	GCST90274762	convert_GCST90018861_buildGRCh37		All - MR Egger				GCST90274765	convert_GCST90018861_buildGRCh37	C-C motif chemokine 19 levels	Weighted median	3	-0.0833497	0.147546	0.572138	-0.37254	0.205841	0.920029	0.688982	1.22856
	rs10207134	T	C	-0.0996	0.0128	60.5479	7.18e-15	0.326	Caspase 8 levels	GCST90274763	convert_GCST90018861_buildGRCh37		rs56328050	-0.709109	0.498239	0.154669	GCST90274765	convert_GCST90018861_buildGRCh37	C-C motif chemokine 19 levels	Weighted mode	3	-0.084977	0.167106	0.661631	-0.412505	0.24255	0.918533	0.66199	1.2745
	rs742493	T	C	0.1459	0.0185	62.1967	3.11e-15	0.883	Caspase 8 levels	GCST90274763	convert_GCST90018861_buildGRCh37		All - Inverse variance weighted				GCST90274766	convert_GCST90018861_buildGRCh37	C-C motif chemokine 20 levels	Inverse variance weighted	2	0.619391	0.416043	0.136549	-0.196053	1.43483	1.8578	0.821969	4.19895
	rs10212190	A	T	0.0727	0.0121	36.0992	1.88e-09	0.6151	Caspase 8 levels	GCST90274763	convert_GCST90018861_buildGRCh37		All - MR Egger				GCST90274767	convert_GCST90018861_buildGRCh37	C-C motif chemokine 23 levels	Inverse variance weighted	4	-0.110245	0.125128	0.378287	-0.355497	0.135006	0.895614	0.700825	1.14454
	rs12058421	A	C	-0.1256	0.0159	62.4001	2.8e-15	0.1616	Eotaxin levels	GCST90274764	convert_GCST90018861_buildGRCh37		rs12075	-1.06008	0.748999	0.156972	GCST90274767	convert_GCST90018861_buildGRCh37	C-C motif chemokine 23 levels	MR Egger	4	0.0756675	0.808677	0.933981	-1.50934	1.66068	1.0786	0.221056	5.26286
	rs2790462	T	C	-0.0747	0.0126	35.148	3.06e-09	0.2977	Eotaxin levels	GCST90274764	convert_GCST90018861_buildGRCh37		rs2201150	-0.747771	0.690446	0.278797	GCST90274767	convert_GCST90018861_buildGRCh37	C-C motif chemokine 23 levels	Weighted median	4	-0.111938	0.112182	0.318367	-0.331815	0.10794	0.8941	0.71762	1.11398
	rs3184504	T	C	0.097	0.013	55.6746	8.55e-14	0.4758	Eotaxin levels	GCST90274764	convert_GCST90018861_buildGRCh37		rs2228467	-0.226779	0.369421	0.539296	GCST90274767	convert_GCST90018861_buildGRCh37	C-C motif chemokine 23 levels	Weighted mode	4	-0.105973	0.119618	0.440906	-0.340425	0.128478	0.899449	0.711468	1.1371
	rs56244095	A	C	0.1013	0.0156	42.1667	8.38e-11	0.2121	Eotaxin levels	GCST90274764	convert_GCST90018861_buildGRCh37		rs757973	0.0884116	0.5999	0.882834	GCST90274768	convert_GCST90018861_buildGRCh37	C-C motif chemokine 25 levels	Inverse variance weighted	7	0.0273832	0.078112	0.725916	-0.125716	0.180483	1.02776	0.881865	1.1978
	rs570025519	A	G	0.1321	0.0164	64.8811	7.96e-16	0.2395	Eotaxin levels	GCST90274764	convert_GCST90018861_buildGRCh37		rs79722574	1.00494	0.573663	0.0798093	GCST90274768	convert_GCST90018861_buildGRCh37	C-C motif chemokine 25 levels	MR Egger	7	0.152901	0.136596	0.313856	-0.114828	0.420629	1.16521	0.89152	1.52292
	rs1065657	A	G	0.0655	0.0118	30.8119	2.84e-08	0.4536	Eotaxin levels	GCST90274764	convert_GCST90018861_buildGRCh37		rs9940390	-0.9022	0.627139	0.150265	GCST90274768	convert_GCST90018861_buildGRCh37	C-C motif chemokine 25 levels	Weighted median	7	0.0477047	0.0882301	0.588725	-0.125226	0.220636	1.04886	0.882297	1.24687
	rs16840522	T	C	-0.1191	0.0147	65.6431	5.4e-16	0.8073	Eotaxin levels	GCST90274764	convert_GCST90018861_buildGRCh37		All - Inverse variance weighted	-0.210269	0.283218	0.457828	GCST90274768	convert_GCST90018861_buildGRCh37	C-C motif chemokine 25 levels	Weighted mode	7	0.0572133	0.097694	0.579464	-0.134267	0.248694	1.05888	0.874357	1.28235
	rs174533	A	G	0.0787	0.0121	42.3037	7.81e-11	0.3509	Eotaxin levels	GCST90274764	convert_GCST90018861_buildGRCh37		All - MR Egger	0.258357	0.577041	0.677528	GCST90274769	convert_GCST90018861_buildGRCh37	C-C motif chemokine 28 levels	Inverse variance weighted	4	-0.0169292	0.331502	0.959271	-0.666673	0.632814	0.983213	0.513414	1.8829
	rs28929474	T	C	0.6692	0.044	231.316	3.08e-52	0.0205	C-C motif chemokine 19 levels	GCST90274765	convert_GCST90018861_buildGRCh37		rs11574915	0.22541	0.581967	0.698516	GCST90274769	convert_GCST90018861_buildGRCh37	C-C motif chemokine 28 levels	MR Egger	4	-0.202522	0.641197	0.78203	-1.45927	1.05422	0.816669	0.232406	2.86975
	rs4760	A	G	0.3554	0.0163	475.401	2.14e-105	0.8425	C-C motif chemokine 19 levels	GCST90274765	convert_GCST90018861_buildGRCh37		rs62292952	-0.128303	0.313725	0.682564	GCST90274769	convert_GCST90018861_buildGRCh37	C-C motif chemokine 28 levels	Weighted median	4	-0.102709	0.38859	0.791539	-0.864345	0.658927	0.90239	0.421327	1.93272
	rs490342	T	G	0.1252	0.02	39.1876	3.85e-10	0.1051	C-C motif chemokine 19 levels	GCST90274765	convert_GCST90018861_buildGRCh37		rs9469127	-0.0755528	0.160934	0.638737	GCST90274769	convert_GCST90018861_buildGRCh37	C-C motif chemokine 28 levels	Weighted mode	4	-0.128945	0.45666	0.796023	-1.024	0.766109	0.879022	0.359156	2.15138
	rs5030044	A	G	0.285	0.0187	232.277	1.9e-52	0.886	C-C motif chemokine 19 levels	GCST90274765	convert_GCST90018861_buildGRCh37		All - Inverse variance weighted	-0.0687345	0.139045	0.621072	GCST90274770	convert_GCST90018861_buildGRCh37	C-C motif chemokine 4 levels	Inverse variance weighted	4	-0.207631	0.124458	0.0952597	-0.451568	0.0363065	0.812507	0.636629	1.03697
	rs574044675	A	C	0.5818	0.0399	212.619	3.69e-48	0.9715	C-C motif chemokine 19 levels	GCST90274765	convert_GCST90018861_buildGRCh37		All - MR Egger	-0.1535	0.319935	0.715211	GCST90274770	convert_GCST90018861_buildGRCh37	C-C motif chemokine 4 levels	MR Egger	4	0.257749	0.459338	0.63119	-0.642553	1.15805	1.29401	0.525948	3.18372
	rs8178824	T	C	0.2575	0.037	48.4341	3.42e-12	0.029	C-C motif chemokine 20 levels	GCST90274766	convert_GCST90018861_buildGRCh37		rs10207134	0.881526	0.572289	0.123475	GCST90274770	convert_GCST90018861_buildGRCh37	C-C motif chemokine 4 levels	Weighted median	4	-0.169593	0.129089	0.188926	-0.422608	0.0834225	0.844008	0.655335	1.087
	rs10733789	T	C	-0.0815	0.0127	41.182	1.39e-10	0.6875	C-C motif chemokine 20 levels	GCST90274766	convert_GCST90018861_buildGRCh37		rs742493	0.325565	0.605894	0.591039	GCST90274770	convert_GCST90018861_buildGRCh37	C-C motif chemokine 4 levels	Weighted mode	4	-0.122099	0.144392	0.459884	-0.405108	0.160911	0.885061	0.666905	1.17458
	rs3184504	T	C	0.1236	0.0132	87.6777	7.7e-21	0.4764	C-C motif chemokine 20 levels	GCST90274766	convert_GCST90018861_buildGRCh37		All - Inverse variance weighted	0.619391	0.416043	0.136549	GCST90274771	convert_GCST90018861_buildGRCh37	Natural killer cell receptor 2B4 levels	Inverse variance weighted	6	-0.132024	0.246064	0.591581	-0.614309	0.35026	0.87632	0.541015	1.41944
	rs6827617	A	G	-0.1724	0.0118	213.457	2.42e-48	0.6041	C-C motif chemokine 20 levels	GCST90274766	convert_GCST90018861_buildGRCh37		All - MR Egger				GCST90274771	convert_GCST90018861_buildGRCh37	Natural killer cell receptor 2B4 levels	MR Egger	6	-0.664009	0.511665	0.264154	-1.66687	0.338855	0.514783	0.188837	1.40334
	rs75612655	T	C	0.5352	0.0705	57.6307	3.16e-14	0.0084	C-C motif chemokine 23 levels	GCST90274767	convert_GCST90018861_buildGRCh37		rs117639761	-0.56223	0.706408	0.42609	GCST90274771	convert_GCST90018861_buildGRCh37	Natural killer cell receptor 2B4 levels	Weighted median	6	-0.362508	0.211024	0.0858234	-0.776115	0.0510987	0.695929	0.46019	1.05243
	rs10821552	A	C	-0.1132	0.0156	52.6555	3.97e-13	0.3353	C-C motif chemokine 23 levels	GCST90274767	convert_GCST90018861_buildGRCh37		rs712048	-0.0944239	0.113658	0.406104	GCST90274771	convert_GCST90018861_buildGRCh37	Natural killer cell receptor 2B4 levels	Weighted mode	6	-0.421757	0.210513	0.101488	-0.834362	-0.00915202	0.655893	0.434151	0.99089
	rs425535	T	C	0.5063	0.0181	782.454	3.52e-172	0.1127	C-C motif chemokine 23 levels	GCST90274767	convert_GCST90018861_buildGRCh37		rs7225405	1.7992	1.30496	0.167976	GCST90274772	convert_GCST90018861_buildGRCh37	CD40L receptor levels	Inverse variance weighted	4	-0.26168	0.109545	0.0169038	-0.476387	-0.046972	0.769758	0.621023	0.954114
	rs6993770	A	T	-0.1058	0.0135	61.4191	4.61e-15	0.7312	C-C motif chemokine 23 levels	GCST90274767	convert_GCST90018861_buildGRCh37		rs77527696	-0.988574	0.78093	0.205551	GCST90274772	convert_GCST90018861_buildGRCh37	CD40L receptor levels	MR Egger	4	-0.377544	0.184857	0.17786	-0.739864	-0.0152237	0.685543	0.477179	0.984892
	rs7636889	A	G	-0.0768	0.0137	31.4254	2.07e-08	0.7593	C-C motif chemokine 23 levels	GCST90274767	convert_GCST90018861_buildGRCh37		All - Inverse variance weighted	-0.110245	0.125128	0.378287	GCST90274772	convert_GCST90018861_buildGRCh37	CD40L receptor levels	Weighted median	4	-0.269042	0.11557	0.0199148	-0.49556	-0.0425241	0.764111	0.60923	0.958367
	rs79649467	T	G	-0.1721	0.0276	38.8816	4.5e-10	0.0605	C-C motif chemokine 23 levels	GCST90274767	convert_GCST90018861_buildGRCh37		All - MR Egger	0.0756675	0.808677	0.933981	GCST90274772	convert_GCST90018861_buildGRCh37	CD40L receptor levels	Weighted mode	4	-0.273456	0.123518	0.113688	-0.515551	-0.0313609	0.760746	0.597172	0.969126
	rs10822155	A	C	0.0838	0.0117	51.2999	7.93e-13	0.4155	C-C motif chemokine 25 levels	GCST90274768	convert_GCST90018861_buildGRCh37		rs113348389	0.208829	0.279004	0.454171	GCST90274773	convert_GCST90018861_buildGRCh37	T-cell surface glycoprotein CD5 levels	Inverse variance weighted	6	0.272506	0.255617	0.286392	-0.228503	0.773515	1.31325	0.795724	2.16737
	rs114694170	T	C	-0.1625	0.0267	37.0411	1.16e-09	0.9462	C-C motif chemokine 25 levels	GCST90274768	convert_GCST90018861_buildGRCh37		rs2287936	0.0761407	0.101292	0.452234	GCST90274773	convert_GCST90018861_buildGRCh37	T-cell surface glycoprotein CD5 levels	MR Egger	6	1.30066	1.67314	0.480348	-1.97869	4.58001	3.67172	0.13825	97.5155
	rs62401205	A	C	-0.2112	0.0333	40.2253	2.26e-10	0.0429	C-C motif chemokine 25 levels	GCST90274768	convert_GCST90018861_buildGRCh37		rs485073	-0.18173	0.206262	0.378283	GCST90274773	convert_GCST90018861_buildGRCh37	T-cell surface glycoprotein CD5 levels	Weighted median	6	0.405108	0.312869	0.195384	-0.208116	1.01833	1.49946	0.812113	2.76857
	rs6921438	A	G	-0.4343	0.0113	1477.14	2.0860067423505e-308	0.4867	C-C motif chemokine 25 levels	GCST90274768	convert_GCST90018861_buildGRCh37		rs549735081	0.274401	0.506849	0.588242	GCST90274773	convert_GCST90018861_buildGRCh37	T-cell surface glycoprotein CD5 levels	Weighted mode	6	0.621985	0.37924	0.161912	-0.121325	1.36529	1.86262	0.885746	3.91688
	rs6993770	A	T	0.1231	0.0134	84.393	4.06e-20	0.7319	C-C motif chemokine 25 levels	GCST90274768	convert_GCST90018861_buildGRCh37		rs635634	-0.024577	0.228445	0.914326	GCST90274774	convert_GCST90018861_buildGRCh37	T-cell surface glycoprotein CD6 isoform levels	Inverse variance weighted	3	-0.0336423	0.207436	0.871163	-0.440217	0.372933	0.966917	0.643896	1.45199
	rs10831650	A	G	0.0692	0.0125	30.6473	3.09e-08	0.3558	C-C motif chemokine 25 levels	GCST90274768	convert_GCST90018861_buildGRCh37		rs7296588	-0.19327	0.421053	0.646222	GCST90274774	convert_GCST90018861_buildGRCh37	T-cell surface glycoprotein CD6 isoform levels	MR Egger	3	-0.104349	0.470693	0.861112	-1.02691	0.81821	0.900911	0.358112	2.26644
	rs13107325	T	C	0.2027	0.0236	73.7706	8.77e-18	0.0696	C-C motif chemokine 25 levels	GCST90274768	convert_GCST90018861_buildGRCh37		rs72995492	-0.615706	0.850459	0.469085	GCST90274774	convert_GCST90018861_buildGRCh37	T-cell surface glycoprotein CD6 isoform levels	Weighted median	3	-0.0491857	0.129226	0.703487	-0.302468	0.204097	0.952004	0.738992	1.22642
	rs34790908	T	C	0.211	0.0129	267.538	3.9e-60	0.2563	C-C motif chemokine 25 levels	GCST90274768	convert_GCST90018861_buildGRCh37		All - Inverse variance weighted	0.0273832	0.078112	0.725916	GCST90274774	convert_GCST90018861_buildGRCh37	T-cell surface glycoprotein CD6 isoform levels	Weighted mode	3	-0.0567698	0.140053	0.724472	-0.331274	0.217735	0.944812	0.718008	1.24326
	rs579459	T	C	0.1098	0.0157	48.9109	2.68e-12	0.7888	C-C motif chemokine 25 levels	GCST90274768	convert_GCST90018861_buildGRCh37		All - MR Egger	0.152901	0.136596	0.313856	GCST90274775	convert_GCST90018861_buildGRCh37	CUB domain-containing protein 1 levels	Inverse variance weighted	5	-0.0559579	0.239987	0.815629	-0.526332	0.414416	0.945579	0.590768	1.51349
	rs7503751	A	G	-0.1386	0.0238	33.9135	5.76e-09	0.0779	C-C motif chemokine 28 levels	GCST90274769	convert_GCST90018861_buildGRCh37		rs139902	-0.0540936	0.761696	0.943384	GCST90274775	convert_GCST90018861_buildGRCh37	CUB domain-containing protein 1 levels	MR Egger	5	0.348754	0.516863	0.54818	-0.664297	1.36181	1.4173	0.514635	3.90323
	rs9842051	C	G	0.1192	0.014	72.4931	1.68e-17	0.748	C-C motif chemokine 28 levels	GCST90274769	convert_GCST90018861_buildGRCh37		rs4866742	0.438746	0.739316	0.552881	GCST90274775	convert_GCST90018861_buildGRCh37	CUB domain-containing protein 1 levels	Weighted median	5	0.0132376	0.196839	0.946382	-0.372567	0.399042	1.01333	0.688963	1.4904
	rs11054089	T	G	0.1707	0.0133	164.727	1.05e-37	0.7422	C-C motif chemokine 28 levels	GCST90274769	convert_GCST90018861_buildGRCh37		rs6580980	-0.242733	0.968023	0.802007	GCST90274775	convert_GCST90018861_buildGRCh37	CUB domain-containing protein 1 levels	Weighted mode	5	0.0365254	0.227646	0.880305	-0.409661	0.482712	1.0372	0.663875	1.62046
	rs112961631	T	C	0.5656	0.0476	141.19	1.46e-32	0.0233	C-C motif chemokine 28 levels	GCST90274769	convert_GCST90018861_buildGRCh37		rs76669782	-0.134946	0.472485	0.775178	GCST90274777	convert_GCST90018861_buildGRCh37	Cystatin D levels	Inverse variance weighted	7	-0.0613394	0.19685	0.755341	-0.447166	0.324487	0.940504	0.639438	1.38332
	rs1509659	A	G	-0.0671	0.0118	32.3356	1.3e-08	0.6342	C-C motif chemokine 28 levels	GCST90274769	convert_GCST90018861_buildGRCh37		All - Inverse variance weighted	-0.0169292	0.331502	0.959271	GCST90274777	convert_GCST90018861_buildGRCh37	Cystatin D levels	MR Egger	7	-0.116822	0.355032	0.755457	-0.812685	0.579041	0.889744	0.443665	1.78433
	rs35106244	T	C	0.0831	0.0123	45.6449	1.42e-11	0.4156	C-C motif chemokine 28 levels	GCST90274769	convert_GCST90018861_buildGRCh37		All - MR Egger	-0.202522	0.641197	0.78203	GCST90274777	convert_GCST90018861_buildGRCh37	Cystatin D levels	Weighted median	7	-0.117038	0.164049	0.475577	-0.438573	0.204497	0.889551	0.644956	1.22691
	rs6106715	C	G	-0.3784	0.0118	1028.34	1.24e-225	0.6593	C-C motif chemokine 4 levels	GCST90274770	convert_GCST90018861_buildGRCh37		rs113010081	-0.074042	0.166985	0.657472	GCST90274777	convert_GCST90018861_buildGRCh37	Cystatin D levels	Weighted mode	7	-0.141598	0.155885	0.398708	-0.447132	0.163936	0.86797	0.63946	1.17814
	rs72748935	T	C	0.0772	0.0114	45.859	1.27e-11	0.4618	C-C motif chemokine 4 levels	GCST90274770	convert_GCST90018861_buildGRCh37		rs140505982	-0.1966	1.17786	0.867438	GCST90274778	convert_GCST90018861_buildGRCh37	Fractalkine levels	Inverse variance weighted	4	-0.328344	0.335949	0.328389	-0.986803	0.330115	0.720115	0.372766	1.39113
	rs77415137	A	G	-0.2494	0.0438	32.4224	1.24e-08	0.9789	C-C motif chemokine 4 levels	GCST90274770	convert_GCST90018861_buildGRCh37		rs17692864	-0.581215	0.633348	0.358783	GCST90274778	convert_GCST90018861_buildGRCh37	Fractalkine levels	MR Egger	4	-1.53303	1.73595	0.470337	-4.9355	1.86944	0.215881	0.00718688	6.48466
	rs28735437	C	G	-0.1168	0.0164	50.7222	1.06e-12	0.1435	C-C motif chemokine 4 levels	GCST90274770	convert_GCST90018861_buildGRCh37		rs8064426	-0.359405	0.198099	0.0696365	GCST90274778	convert_GCST90018861_buildGRCh37	Fractalkine levels	Weighted median	4	-0.124998	0.407934	0.759287	-0.924548	0.674552	0.882499	0.396711	1.96315
	rs111865607	T	C	-0.1077	0.0178	36.6093	1.44e-09	0.2079	C-C motif chemokine 4 levels	GCST90274770	convert_GCST90018861_buildGRCh37		All - Inverse variance weighted	-0.207631	0.124458	0.0952597	GCST90274778	convert_GCST90018861_buildGRCh37	Fractalkine levels	Weighted mode	4	-0.0981565	0.466458	0.846815	-1.01242	0.816102	0.906507	0.36334	2.26167
	rs2511241	T	C	0.177	0.0236	56.25	6.38e-14	0.9163	C-C motif chemokine 4 levels	GCST90274770	convert_GCST90018861_buildGRCh37		All - MR Egger	0.257749	0.459338	0.63119	GCST90274779	convert_GCST90018861_buildGRCh37	C-X-C motif chemokine 1 levels	Inverse variance weighted	2	0.120187	0.165554	0.467856	-0.204298	0.444673	1.12771	0.815219	1.55998
	rs3859189	A	G	0.1101	0.0117	88.5529	4.95e-21	0.5367	Natural killer cell receptor 2B4 levels	GCST90274771	convert_GCST90018861_buildGRCh37		rs11265493	-0.440151	0.228558	0.0541327	GCST90274780	convert_GCST90018861_buildGRCh37	C-X-C motif chemokine 10 levels	Inverse variance weighted	5	0.349033	0.246509	0.156803	-0.134124	0.832191	1.4177	0.874481	2.29835
	rs653178	T	C	-0.0728	0.0132	30.4169	3.48e-08	0.5224	Natural killer cell receptor 2B4 levels	GCST90274771	convert_GCST90018861_buildGRCh37		rs3184504	1.02155	0.551724	0.0640887	GCST90274780	convert_GCST90018861_buildGRCh37	C-X-C motif chemokine 10 levels	MR Egger	5	0.424326	0.436691	0.402877	-0.431589	1.28024	1.52856	0.649476	3.59751
	rs9264931	T	C	-0.1048	0.0191	30.1062	4.09e-08	0.8812	Natural killer cell receptor 2B4 levels	GCST90274771	convert_GCST90018861_buildGRCh37		rs3828139	-0.223118	0.641129	0.727834	GCST90274780	convert_GCST90018861_buildGRCh37	C-X-C motif chemokine 10 levels	Weighted median	5	0.312116	0.291548	0.284373	-0.259319	0.88355	1.36631	0.771577	2.41947
	rs11212636	A	G	-0.0772	0.0117	43.5374	4.16e-11	0.4171	Natural killer cell receptor 2B4 levels	GCST90274771	convert_GCST90018861_buildGRCh37		rs4672486	0.8941	0.801815	0.26481	GCST90274780	convert_GCST90018861_buildGRCh37	C-X-C motif chemokine 10 levels	Weighted mode	5	0.275125	0.388123	0.51754	-0.485597	1.03585	1.31669	0.61533	2.81749
	rs144317085	A	T	0.2206	0.0324	46.3576	9.85e-12	0.9647	Natural killer cell receptor 2B4 levels	GCST90274771	convert_GCST90018861_buildGRCh37		rs56272634	-0.599432	0.713068	0.400551	GCST90274781	convert_GCST90018861_buildGRCh37	C-X-C motif chemokine 11 levels	Inverse variance weighted	4	0.0140471	0.332941	0.966347	-0.638517	0.666611	1.01415	0.528075	1.94763
	rs1866051	T	C	-0.0746	0.0115	42.0806	8.76e-11	0.4771	Natural killer cell receptor 2B4 levels	GCST90274771	convert_GCST90018861_buildGRCh37		rs72837690	0.521907	0.628866	0.406585	GCST90274781	convert_GCST90018861_buildGRCh37	C-X-C motif chemokine 11 levels	MR Egger	4	0.412321	1.14204	0.75264	-1.82607	2.65072	1.51032	0.161044	14.1642
	rs55633025	A	G	0.0725	0.0129	31.5861	1.91e-08	0.4738	Natural killer cell receptor 2B4 levels	GCST90274771	convert_GCST90018861_buildGRCh37		All - Inverse variance weighted	-0.132024	0.246064	0.591581	GCST90274781	convert_GCST90018861_buildGRCh37	C-X-C motif chemokine 11 levels	Weighted median	4	-0.0822206	0.305404	0.787761	-0.680813	0.516372	0.921069	0.506205	1.67594
	rs7624160	T	G	-0.1061	0.0119	79.4945	4.84e-19	0.6093	Natural killer cell receptor 2B4 levels	GCST90274771	convert_GCST90018861_buildGRCh37		All - MR Egger	-0.664009	0.511665	0.264154	GCST90274781	convert_GCST90018861_buildGRCh37	C-X-C motif chemokine 11 levels	Weighted mode	4	-0.193723	0.34483	0.613495	-0.869589	0.482143	0.823886	0.419124	1.61954
	rs76428106	T	C	-1.1019	0.0524	442.203	3.59e-98	0.9832	CD40L receptor levels	GCST90274772	convert_GCST90018861_buildGRCh37		rs117191103	-0.485787	0.563749	0.388849	GCST90274782	convert_GCST90018861_buildGRCh37	C-X-C motif chemokine 5 levels	Inverse variance weighted	5	0.177972	0.179868	0.322439	-0.17457	0.530514	1.19479	0.839818	1.69981
	rs7726159	A	C	-0.1191	0.0128	86.5772	1.34e-20	0.3326	CD40L receptor levels	GCST90274772	convert_GCST90018861_buildGRCh37		rs1883832	-0.269971	0.114185	0.0180622	GCST90274782	convert_GCST90018861_buildGRCh37	C-X-C motif chemokine 5 levels	MR Egger	5	-0.0987428	0.239885	0.708255	-0.568917	0.371431	0.905976	0.566138	1.44981
	rs78429945	T	G	0.0884	0.016	30.5256	3.29e-08	0.1818	CD40L receptor levels	GCST90274772	convert_GCST90018861_buildGRCh37		rs7250371	0.282799	0.721574	0.695118	GCST90274782	convert_GCST90018861_buildGRCh37	C-X-C motif chemokine 5 levels	Weighted median	5	0.0839086	0.166426	0.614136	-0.242287	0.410104	1.08753	0.784831	1.50697
	rs11220462	A	G	-0.1024	0.0161	40.4528	2.01e-10	0.1509	CD40L receptor levels	GCST90274772	convert_GCST90018861_buildGRCh37		rs73128569	-0.0732662	0.798658	0.926907	GCST90274782	convert_GCST90018861_buildGRCh37	C-X-C motif chemokine 5 levels	Weighted mode	5	0.0376966	0.181455	0.845575	-0.317954	0.393348	1.03842	0.727636	1.48193
	rs13299342	A	G	0.1	0.017	34.6021	4.04e-09	0.1744	CD40L receptor levels	GCST90274772	convert_GCST90018861_buildGRCh37		All - Inverse variance weighted	-0.26168	0.109545	0.0169038	GCST90274783	convert_GCST90018861_buildGRCh37	C-X-C motif chemokine 6 levels	Inverse variance weighted	3	0.15278	0.193268	0.429231	-0.226026	0.531586	1.16507	0.797698	1.70163
	rs2227575	A	C	-0.0946	0.0115	67.6685	1.93e-16	0.5624	CD40L receptor levels	GCST90274772	convert_GCST90018861_buildGRCh37		All - MR Egger	-0.377544	0.184857	0.17786	GCST90274783	convert_GCST90018861_buildGRCh37	C-X-C motif chemokine 6 levels	MR Egger	3	0.468015	0.288588	0.351765	-0.0976166	1.03365	1.59682	0.906997	2.8113
	rs4251805	T	C	-0.422	0.0311	184.121	6.1e-42	0.0405	T-cell surface glycoprotein CD5 levels	GCST90274773	convert_GCST90018861_buildGRCh37		rs3104373	-1.13361	0.866393	0.19073	GCST90274783	convert_GCST90018861_buildGRCh37	C-X-C motif chemokine 6 levels	Weighted median	3	0.181247	0.148612	0.222619	-0.110034	0.472527	1.19871	0.895804	1.60404
	rs4760	A	G	0.1408	0.0165	72.8178	1.42e-17	0.8426	T-cell surface glycoprotein CD5 levels	GCST90274773	convert_GCST90018861_buildGRCh37		rs3184504	0.830413	0.448493	0.0640887	GCST90274783	convert_GCST90018861_buildGRCh37	C-X-C motif chemokine 6 levels	Weighted mode	3	0.187214	0.151198	0.341264	-0.109134	0.483563	1.20589	0.89661	1.62184
	rs4800787	T	C	-0.094	0.0125	56.5504	5.48e-14	0.3008	T-cell surface glycoprotein CD5 levels	GCST90274773	convert_GCST90018861_buildGRCh37		rs4939490	0.603878	0.476454	0.204997	GCST90274784	convert_GCST90018861_buildGRCh37	C-X-C motif chemokine 9 levels	Inverse variance weighted	4	0.380335	0.363988	0.296064	-0.333081	1.09375	1.46277	0.716712	2.98545
	rs7406661	T	C	-0.1107	0.0156	50.3554	1.28e-12	0.7855	T-cell surface glycoprotein CD5 levels	GCST90274773	convert_GCST90018861_buildGRCh37		rs61747728	-0.139598	0.749049	0.852157	GCST90274784	convert_GCST90018861_buildGRCh37	C-X-C motif chemokine 9 levels	MR Egger	4	-0.974917	1.65156	0.614804	-4.21198	2.26215	0.377224	0.014817	9.60369
	rs7564243	A	G	-0.0852	0.0114	55.856	7.8e-14	0.5375	T-cell surface glycoprotein CD5 levels	GCST90274773	convert_GCST90018861_buildGRCh37		rs674379	-0.205365	0.55658	0.712146	GCST90274784	convert_GCST90018861_buildGRCh37	C-X-C motif chemokine 9 levels	Weighted median	4	0.284656	0.445206	0.522575	-0.587948	1.15726	1.3293	0.555466	3.1812
	rs11225354	T	C	0.2957	0.0181	266.898	5.38e-60	0.879	T-cell surface glycoprotein CD5 levels	GCST90274773	convert_GCST90018861_buildGRCh37		rs7242462	0.225188	0.754796	0.765442	GCST90274784	convert_GCST90018861_buildGRCh37	C-X-C motif chemokine 9 levels	Weighted mode	4	0.131888	0.684126	0.859441	-1.209	1.47278	1.14098	0.298496	4.36132
	rs142915220	A	G	-0.3256	0.0494	43.4425	4.37e-11	0.9794	T-cell surface glycoprotein CD5 levels	GCST90274773	convert_GCST90018861_buildGRCh37		All - Inverse variance weighted	0.272506	0.255617	0.286392	GCST90274785	convert_GCST90018861_buildGRCh37	Delta and Notch-like epidermal growth factor-related receptor levels	Inverse variance weighted	4	-0.0934265	0.31967	0.770089	-0.71998	0.533127	0.910805	0.486762	1.70425
	rs17099622	A	G	-0.2064	0.0233	78.4707	8.12e-19	0.9296	T-cell surface glycoprotein CD5 levels	GCST90274773	convert_GCST90018861_buildGRCh37		All - MR Egger	1.30066	1.67314	0.480348	GCST90274785	convert_GCST90018861_buildGRCh37	Delta and Notch-like epidermal growth factor-related receptor levels	MR Egger	4	1.25005	0.608084	0.176127	0.058209	2.4419	3.49053	1.05994	11.4948
	rs17860955	T	C	1.1371	0.047	585.331	2.6e-129	0.983	T-cell surface glycoprotein CD6 isoform levels	GCST90274774	convert_GCST90018861_buildGRCh37		rs4938993	-0.0473211	0.129644	0.715106	GCST90274785	convert_GCST90018861_buildGRCh37	Delta and Notch-like epidermal growth factor-related receptor levels	Weighted median	4	-0.115062	0.28408	0.685453	-0.671858	0.441734	0.891311	0.510759	1.5554
	rs72699188	C	G	-0.0931	0.0166	31.4545	2.04e-08	0.8507	T-cell surface glycoprotein CD6 isoform levels	GCST90274774	convert_GCST90018861_buildGRCh37		rs494417	-0.852045	0.581375	0.142766	GCST90274785	convert_GCST90018861_buildGRCh37	Delta and Notch-like epidermal growth factor-related receptor levels	Weighted mode	4	0.124663	0.261817	0.666498	-0.388498	0.637824	1.13277	0.678074	1.89236
	rs112351694	C	G	0.8874	0.0253	1230.26	1.62e-269	0.0514	T-cell surface glycoprotein CD6 isoform levels	GCST90274774	convert_GCST90018861_buildGRCh37		rs653178	1.08848	0.58894	0.0645734	GCST90274786	convert_GCST90018861_buildGRCh37	Protein S100-A12 levels	Inverse variance weighted	2	-0.140852	0.273907	0.607089	-0.677711	0.396006	0.868618	0.507778	1.48588
	rs73617409	A	G	-0.1313	0.0164	64.0976	1.18e-15	0.2474	T-cell surface glycoprotein CD6 isoform levels	GCST90274774	convert_GCST90018861_buildGRCh37		All - Inverse variance weighted	-0.0336423	0.207436	0.871163	GCST90274787	convert_GCST90018861_buildGRCh37	Fibroblast growth factor 19 levels	Inverse variance weighted	3	0.255856	0.273804	0.350072	-0.2808	0.792512	1.29157	0.75518	2.20894
	rs80212763	T	C	0.9687	0.0448	467.544	1.1e-103	0.0189	T-cell surface glycoprotein CD6 isoform levels	GCST90274774	convert_GCST90018861_buildGRCh37		All - MR Egger	-0.104349	0.470693	0.861112	GCST90274787	convert_GCST90018861_buildGRCh37	Fibroblast growth factor 19 levels	MR Egger	3	-1.02675	0.978421	0.48466	-2.94445	0.89096	0.358171	0.052631	2.43747
	rs112359206	A	G	0.1691	0.0225	56.4836	5.67e-14	0.9	CUB domain-containing protein 1 levels	GCST90274775	convert_GCST90018861_buildGRCh37		rs12290068	0.750205	0.518428	0.147875	GCST90274787	convert_GCST90018861_buildGRCh37	Fibroblast growth factor 19 levels	Weighted median	3	0.291961	0.315978	0.35549	-0.327356	0.911278	1.33905	0.720827	2.4875
	rs112635299	T	G	0.2618	0.0433	36.5564	1.48e-09	0.0205	CUB domain-containing protein 1 levels	GCST90274775	convert_GCST90018861_buildGRCh37		rs2276862	-0.0267327	0.234323	0.909171	GCST90274787	convert_GCST90018861_buildGRCh37	Fibroblast growth factor 19 levels	Weighted mode	3	-0.108049	0.352697	0.788287	-0.799336	0.583238	0.897583	0.449627	1.79183
	rs114165349	C	G	-0.1948	0.034	32.8262	1.01e-08	0.0337	CUB domain-containing protein 1 levels	GCST90274775	convert_GCST90018861_buildGRCh37		rs672806	-0.980392	0.675245	0.146528	GCST90274788	convert_GCST90018861_buildGRCh37	Fibroblast growth factor 21 levels	Inverse variance weighted	4	0.120716	0.286202	0.67318	-0.440239	0.681672	1.1283	0.643883	1.97718
	rs2247769	T	C	-0.1705	0.0114	223.686	1.42e-50	0.5577	CUB domain-containing protein 1 levels	GCST90274775	convert_GCST90018861_buildGRCh37		rs7618923	0.19275	0.423475	0.648992	GCST90274788	convert_GCST90018861_buildGRCh37	Fibroblast growth factor 21 levels	MR Egger	4	-1.14775	1.13995	0.420024	-3.38205	1.08655	0.31735	0.0339778	2.96402
	rs704	A	G	-0.1404	0.0111	159.988	1.14e-36	0.4726	CUB domain-containing protein 1 levels	GCST90274775	convert_GCST90018861_buildGRCh37		rs9272226	-1.04609	0.585209	0.0738493	GCST90274788	convert_GCST90018861_buildGRCh37	Fibroblast growth factor 21 levels	Weighted median	4	0.128205	0.246354	0.602778	-0.354649	0.611059	1.13679	0.70142	1.84238
	rs11265493	A	G	0.2122	0.0119	317.978	3.99e-71	0.4066	CUB domain-containing protein 1 levels	GCST90274775	convert_GCST90018861_buildGRCh37		All - Inverse variance weighted	-0.0559579	0.239987	0.815629	GCST90274788	convert_GCST90018861_buildGRCh37	Fibroblast growth factor 21 levels	Weighted mode	4	0.127278	0.316157	0.714228	-0.49239	0.746945	1.13573	0.611164	2.11054
	rs3184504	T	C	0.116	0.0128	82.1289	1.27e-19	0.4764	CUB domain-containing protein 1 levels	GCST90274775	convert_GCST90018861_buildGRCh37		All - MR Egger	0.348754	0.516863	0.54818	GCST90274789	convert_GCST90018861_buildGRCh37	Fibroblast growth factor 23 levels	Inverse variance weighted	2	0.129736	0.40305	0.747539	-0.660242	0.919713	1.13853	0.516726	2.50857
	rs3828139	T	C	0.0744	0.0119	39.0888	4.05e-10	0.4677	Macrophage colony-stimulating factor 1 levels	GCST90274776	convert_GCST90018861_buildGRCh37		rs17610659	-0.0837292	0.309976	0.787072	GCST90274790	convert_GCST90018861_buildGRCh37	Fibroblast growth factor 5 levels	Inverse variance weighted	2	0.163714	0.139199	0.23955	-0.109116	0.436543	1.17788	0.896626	1.54735
	rs4672486	A	G	0.0661	0.0117	31.9177	1.61e-08	0.4329	Macrophage colony-stimulating factor 1 levels	GCST90274776	convert_GCST90018861_buildGRCh37		All - Inverse variance weighted				GCST90274791	convert_GCST90018861_buildGRCh37	Fms-related tyrosine kinase 3 ligand levels	Inverse variance weighted	8	-0.375519	0.171704	0.0287414	-0.712058	-0.0389794	0.686933	0.490633	0.961771
	rs56272634	T	C	0.0704	0.0126	31.2179	2.31e-08	0.6994	Macrophage colony-stimulating factor 1 levels	GCST90274776	convert_GCST90018861_buildGRCh37		All - MR Egger				GCST90274791	convert_GCST90018861_buildGRCh37	Fms-related tyrosine kinase 3 ligand levels	MR Egger	8	-0.0110433	0.272917	0.969036	-0.54596	0.523873	0.989017	0.579286	1.68855
	rs72837690	T	C	-0.0776	0.0125	38.5393	5.37e-10	0.6405	Cystatin D levels	GCST90274777	convert_GCST90018861_buildGRCh37		rs11054089	-0.279438	0.322203	0.385793	GCST90274791	convert_GCST90018861_buildGRCh37	Fms-related tyrosine kinase 3 ligand levels	Weighted median	8	-0.257686	0.215216	0.231176	-0.67951	0.164138	0.772838	0.506865	1.17838
	rs113010081	T	C	-0.5767	0.0184	982.345	1.24e-215	0.8759	Cystatin D levels	GCST90274777	convert_GCST90018861_buildGRCh37		rs112961631	0.680693	0.457921	0.13715	GCST90274791	convert_GCST90018861_buildGRCh37	Fms-related tyrosine kinase 3 ligand levels	Weighted mode	8	-0.188339	0.259544	0.491594	-0.697046	0.320368	0.828334	0.498054	1.37763
	rs140505982	T	C	-0.2294	0.0415	30.5556	3.24e-08	0.0248	Cystatin D levels	GCST90274777	convert_GCST90018861_buildGRCh37		rs1509659	2.46349	0.973174	0.011361	GCST90274792	convert_GCST90018861_buildGRCh37	Glial cell line-derived neurotrophic factor levels	Inverse variance weighted	5	0.127975	0.215045	0.551772	-0.293513	0.549463	1.13652	0.74564	1.73232
	rs17692864	T	C	0.2321	0.0283	67.2632	2.38e-16	0.9406	Cystatin D levels	GCST90274777	convert_GCST90018861_buildGRCh37		rs35106244	-0.166065	0.811071	0.837769	GCST90274792	convert_GCST90018861_buildGRCh37	Glial cell line-derived neurotrophic factor levels	MR Egger	5	0.144547	0.394114	0.738137	-0.627916	0.91701	1.15552	0.533703	2.5018
	rs8064426	A	G	-0.4104	0.0173	562.759	2.11e-124	0.1459	Cystatin D levels	GCST90274777	convert_GCST90018861_buildGRCh37		rs6106715	-0.100687	0.172833	0.560184	GCST90274792	convert_GCST90018861_buildGRCh37	Glial cell line-derived neurotrophic factor levels	Weighted median	5	0.166003	0.245179	0.498362	-0.314547	0.646553	1.18058	0.730119	1.90895
	rs113348389	T	C	-0.7068	0.0379	347.788	1.28e-77	0.9728	Cystatin D levels	GCST90274777	convert_GCST90018861_buildGRCh37		rs72748935	-0.581606	0.660622	0.378647	GCST90274792	convert_GCST90018861_buildGRCh37	Glial cell line-derived neurotrophic factor levels	Weighted mode	5	0.186559	0.280168	0.541921	-0.362569	0.735688	1.2051	0.695886	2.08692
	rs2287936	A	G	0.7276	0.0191	1451.17	1.9469396263938e-308	0.1067	Cystatin D levels	GCST90274777	convert_GCST90018861_buildGRCh37		rs77415137	-1.45429	0.985164	0.139893	GCST90274793	convert_GCST90018861_buildGRCh37	Hepatocyte growth factor levels	Inverse variance weighted	2	-0.754231	0.367887	0.040348	-1.47529	-0.0331717	0.470372	0.228712	0.967372
	rs485073	A	G	0.3098	0.0113	751.633	1.77e-165	0.5286	Cystatin D levels	GCST90274777	convert_GCST90018861_buildGRCh37		All - Inverse variance weighted	-0.0613394	0.19685	0.755341	GCST90274795	convert_GCST90018861_buildGRCh37	Interleukin-10 levels	Inverse variance weighted	4	-0.395728	0.35051	0.258895	-1.08273	0.291271	0.67319	0.338671	1.33813
	rs549735081	T	C	-0.4672	0.028	278.413	1.67e-62	0.9355	Cystatin D levels	GCST90274777	convert_GCST90018861_buildGRCh37		All - MR Egger	-0.116822	0.355032	0.755457	GCST90274795	convert_GCST90018861_buildGRCh37	Interleukin-10 levels	MR Egger	4	1.35648	1.86316	0.542283	-2.29532	5.00828	3.8825	0.100729	149.646
	rs635634	T	C	-0.2482	0.0166	223.557	1.52e-50	0.1875	Fractalkine levels	GCST90274778	convert_GCST90018861_buildGRCh37		rs3732378	-0.392136	0.812965	0.629555	GCST90274795	convert_GCST90018861_buildGRCh37	Interleukin-10 levels	Weighted median	4	-0.490153	0.416324	0.239062	-1.30615	0.325843	0.612533	0.270861	1.3852
	rs7296588	A	G	-0.1159	0.0116	99.8277	1.66e-23	0.4365	Fractalkine levels	GCST90274778	convert_GCST90018861_buildGRCh37		rs635634	-0.0532751	0.495197	0.914326	GCST90274795	convert_GCST90018861_buildGRCh37	Interleukin-10 levels	Weighted mode	4	-0.640208	0.498577	0.289301	-1.61742	0.337003	0.527183	0.19841	1.40074
	rs72995492	A	T	0.2394	0.042	32.49	1.2e-08	0.0243	Fractalkine levels	GCST90274778	convert_GCST90018861_buildGRCh37		rs6937696	-0.144266	0.734895	0.844369	GCST90274797	convert_GCST90018861_buildGRCh37	Interleukin-10 receptor subunit beta levels	Inverse variance weighted	3	-0.0408965	0.123127	0.739778	-0.282226	0.200433	0.959928	0.754103	1.22193
	rs114882743	A	T	-0.3259	0.0548	35.3678	2.73e-09	0.9804	Fractalkine levels	GCST90274778	convert_GCST90018861_buildGRCh37		rs8052631	-1.29186	0.839841	0.123995	GCST90274797	convert_GCST90018861_buildGRCh37	Interleukin-10 receptor subunit beta levels	MR Egger	3	0.156691	0.439437	0.781946	-0.704606	1.01799	1.16963	0.494303	2.76762
	rs17700884	T	G	-0.105	0.0136	59.6075	1.16e-14	0.3783	Fractalkine levels	GCST90274778	convert_GCST90018861_buildGRCh37		All - Inverse variance weighted	-0.328344	0.335949	0.328389	GCST90274797	convert_GCST90018861_buildGRCh37	Interleukin-10 receptor subunit beta levels	Weighted median	3	-0.0331134	0.124909	0.790933	-0.277936	0.211709	0.967429	0.757345	1.23579
	rs115140093	T	C	-0.5186	0.042	152.464	5.02e-35	0.9732	Fractalkine levels	GCST90274778	convert_GCST90018861_buildGRCh37		All - MR Egger	-1.53303	1.73595	0.470337	GCST90274797	convert_GCST90018861_buildGRCh37	Interleukin-10 receptor subunit beta levels	Weighted mode	3	-0.03104	0.130224	0.833799	-0.286279	0.224199	0.969437	0.751053	1.25132
	rs12646113	T	C	0.0977	0.0136	51.6073	6.78e-13	0.246	C-X-C motif chemokine 1 levels	GCST90274779	convert_GCST90018861_buildGRCh37		rs1366946	0.123165	0.166879	0.460484	GCST90274798	convert_GCST90018861_buildGRCh37	Interleukin-12 subunit beta levels	Inverse variance weighted	13	-0.102004	0.0938797	0.277241	-0.286008	0.0820004	0.903026	0.751256	1.08546
	rs2523495	T	C	0.1095	0.0196	31.2116	2.31e-08	0.1048	C-X-C motif chemokine 1 levels	GCST90274779	convert_GCST90018861_buildGRCh37		rs863004	-0.065053	1.31619	0.96058	GCST90274798	convert_GCST90018861_buildGRCh37	Interleukin-12 subunit beta levels	MR Egger	13	-0.124395	0.145731	0.411535	-0.410028	0.161239	0.883031	0.663631	1.17497
	rs3184504	T	C	0.1138	0.0131	75.4644	3.72e-18	0.4756	C-X-C motif chemokine 1 levels	GCST90274779	convert_GCST90018861_buildGRCh37		All - Inverse variance weighted	0.120187	0.165554	0.467856	GCST90274798	convert_GCST90018861_buildGRCh37	Interleukin-12 subunit beta levels	Weighted median	13	-0.146088	0.11158	0.190443	-0.364785	0.0726086	0.864081	0.694346	1.07531
	rs72651343	T	C	-0.6096	0.0619	96.9859	6.98e-23	0.9892	C-X-C motif chemokine 1 levels	GCST90274779	convert_GCST90018861_buildGRCh37		All - MR Egger				GCST90274798	convert_GCST90018861_buildGRCh37	Interleukin-12 subunit beta levels	Weighted mode	13	-0.119614	0.111435	0.304205	-0.338028	0.0987993	0.887263	0.713176	1.10384
	rs11569551	A	G	0.2584	0.0327	62.4438	2.74e-15	0.0429	C-X-C motif chemokine 10 levels	GCST90274780	convert_GCST90018861_buildGRCh37		rs115140093	0.509449	0.439067	0.245927	GCST90274800	convert_GCST90018861_buildGRCh37	Interleukin-15 receptor subunit alpha levels	Inverse variance weighted	3	0.174928	0.165211	0.289682	-0.148885	0.498741	1.19116	0.861669	1.64665
	rs11950562	A	C	0.0785	0.0132	35.3664	2.73e-09	0.5494	C-X-C motif chemokine 10 levels	GCST90274780	convert_GCST90018861_buildGRCh37		rs12646113	-0.0583419	0.533265	0.912881	GCST90274800	convert_GCST90018861_buildGRCh37	Interleukin-15 receptor subunit alpha levels	MR Egger	3	-0.279031	0.263658	0.481971	-0.7958	0.237739	0.756517	0.45122	1.26838
	rs184708984	T	C	-0.6334	0.1109	32.6207	1.12e-08	0.0083	C-X-C motif chemokine 10 levels	GCST90274780	convert_GCST90018861_buildGRCh37		rs2523495	-0.611872	1.0137	0.546107	GCST90274800	convert_GCST90018861_buildGRCh37	Interleukin-15 receptor subunit alpha levels	Weighted median	3	0.155754	0.118006	0.186872	-0.0755369	0.387046	1.16854	0.927245	1.47262
	rs344560	T	C	-0.4894	0.0273	321.368	7.29e-72	0.0625	C-X-C motif chemokine 10 levels	GCST90274780	convert_GCST90018861_buildGRCh37		rs3184504	1.0413	0.56239	0.0640887	GCST90274800	convert_GCST90018861_buildGRCh37	Interleukin-15 receptor subunit alpha levels	Weighted mode	3	0.1358	0.117962	0.368689	-0.0954046	0.367005	1.14545	0.909005	1.44341
	rs11574915	A	C	-0.1464	0.017	74.1625	7.19e-18	0.8639	C-X-C motif chemokine 10 levels	GCST90274780	convert_GCST90018861_buildGRCh37		rs72651343	0.168471	0.525755	0.748637	GCST90274802	convert_GCST90018861_buildGRCh37	Interleukin-17C levels	Inverse variance weighted	2	-0.0144333	0.420391	0.972612	-0.8384	0.809533	0.98567	0.432402	2.24686
	rs62292952	T	G	0.2346	0.0185	160.81	7.53e-37	0.8822	C-X-C motif chemokine 10 levels	GCST90274780	convert_GCST90018861_buildGRCh37		All - Inverse variance weighted	0.349033	0.246509	0.156803	GCST90274803	convert_GCST90018861_buildGRCh37	Interleukin-18 levels	Inverse variance weighted	4	-0.117249	0.232434	0.613952	-0.572821	0.338322	0.889363	0.563932	1.40259
	rs9469127	C	G	-0.4884	0.0277	310.879	1.41e-69	0.9365	C-X-C motif chemokine 10 levels	GCST90274780	convert_GCST90018861_buildGRCh37		All - MR Egger	0.424326	0.436691	0.402877	GCST90274803	convert_GCST90018861_buildGRCh37	Interleukin-18 levels	MR Egger	4	-0.0829929	1.02312	0.942735	-2.08831	1.92232	0.920358	0.123897	6.8368
	rs11608458	T	C	-0.0707	0.0122	33.583	6.83e-09	0.6366	C-X-C motif chemokine 11 levels	GCST90274781	convert_GCST90018861_buildGRCh37		rs10733789	-0.779141	0.620859	0.2095	GCST90274803	convert_GCST90018861_buildGRCh37	Interleukin-18 levels	Weighted median	4	-0.280716	0.214881	0.191423	-0.701882	0.14045	0.755243	0.495652	1.15079
	rs12149545	A	G	0.1146	0.0123	86.8079	1.2e-20	0.3094	C-X-C motif chemokine 11 levels	GCST90274781	convert_GCST90018861_buildGRCh37		rs3184504	0.958738	0.517799	0.0640887	GCST90274803	convert_GCST90018861_buildGRCh37	Interleukin-18 levels	Weighted mode	4	-0.298225	0.225348	0.277521	-0.739907	0.143458	0.742135	0.477158	1.15426
	rs138854302	T	C	-0.1391	0.0205	46.0412	1.16e-11	0.0915	C-X-C motif chemokine 11 levels	GCST90274781	convert_GCST90018861_buildGRCh37		rs6827617	-0.178074	0.334687	0.594683	GCST90274804	convert_GCST90018861_buildGRCh37	interleukin-18 receptor 1 levels	Inverse variance weighted	3	-0.107322	0.134705	0.425614	-0.371343	0.156699	0.898237	0.689808	1.16964
	rs16942887	A	G	0.1658	0.0171	94.0106	3.14e-22	0.1303	C-X-C motif chemokine 11 levels	GCST90274781	convert_GCST90018861_buildGRCh37		rs75612655	0.300262	1.07119	0.779242	GCST90274804	convert_GCST90018861_buildGRCh37	interleukin-18 receptor 1 levels	MR Egger	3	-0.101878	1.76236	0.963239	-3.5561	3.35234	0.90314	0.0285501	28.5695
	rs174535	T	C	-0.0735	0.0121	36.8981	1.24e-09	0.6459	C-X-C motif chemokine 11 levels	GCST90274781	convert_GCST90018861_buildGRCh37		All - Inverse variance weighted	0.0140471	0.332941	0.966347	GCST90274804	convert_GCST90018861_buildGRCh37	interleukin-18 receptor 1 levels	Weighted median	3	-0.0833252	0.138902	0.548581	-0.355572	0.188922	0.920052	0.700772	1.20795
	rs2024570	T	C	-0.1985	0.0341	33.8854	5.85e-09	0.0394	C-X-C motif chemokine 11 levels	GCST90274781	convert_GCST90018861_buildGRCh37		All - MR Egger	0.412321	1.14204	0.75264	GCST90274804	convert_GCST90018861_buildGRCh37	interleukin-18 receptor 1 levels	Weighted mode	3	-0.0825378	0.152549	0.642673	-0.381534	0.216458	0.920777	0.682813	1.24167
	rs2740488	A	C	0.1156	0.0133	75.5462	3.57e-18	0.7485	C-X-C motif chemokine 5 levels	GCST90274782	convert_GCST90018861_buildGRCh37		rs10821552	0.348057	0.528269	0.509984	GCST90274805	convert_GCST90018861_buildGRCh37	Interleukin-1-alpha levels	Inverse variance weighted	2	-0.147941	0.255411	0.562436	-0.648547	0.352665	0.862482	0.522805	1.42285
	rs45617141	T	G	0.2803	0.0512	29.9713	4.38e-08	0.9812	C-X-C motif chemokine 5 levels	GCST90274782	convert_GCST90018861_buildGRCh37		rs425535	0.00770294	0.183488	0.966514	GCST90274817	convert_GCST90018861_buildGRCh37	Interleukin-8 levels	Inverse variance weighted	2	-0.336085	0.386132	0.384088	-1.0929	0.420733	0.714562	0.335242	1.52308
	rs6073958	T	C	-0.2858	0.0144	393.912	1.16e-87	0.8039	C-X-C motif chemokine 5 levels	GCST90274782	convert_GCST90018861_buildGRCh37		rs6993770	1.17675	0.497164	0.0179368	GCST90274818	convert_GCST90018861_buildGRCh37	Latency-associated peptide transforming growth factor beta 1 levels	Inverse variance weighted	2	-0.149571	0.801183	0.851905	-1.71989	1.42075	0.861077	0.179086	4.14021
	rs705379	A	G	0.0789	0.012	43.2306	4.87e-11	0.4598	C-X-C motif chemokine 5 levels	GCST90274782	convert_GCST90018861_buildGRCh37		rs7636889	-0.0078125	0.735677	0.991527	GCST90274820	convert_GCST90018861_buildGRCh37	Leukemia inhibitory factor receptor levels	Inverse variance weighted	3	-0.0296139	0.194541	0.87901	-0.410914	0.351686	0.97082	0.663044	1.42146
	rs798893	C	G	0.095	0.0141	45.3951	1.61e-11	0.2138	C-X-C motif chemokine 5 levels	GCST90274782	convert_GCST90018861_buildGRCh37		rs79649467	0.541546	0.696107	0.436591	GCST90274820	convert_GCST90018861_buildGRCh37	Leukemia inhibitory factor receptor levels	MR Egger	3	-0.314025	0.437389	0.603593	-1.17131	0.543257	0.7305	0.309961	1.7216
	rs116889819	A	G	-0.176	0.03	34.4178	4.45e-09	0.0455	C-X-C motif chemokine 5 levels	GCST90274782	convert_GCST90018861_buildGRCh37		All - Inverse variance weighted	0.177972	0.179868	0.322439	GCST90274820	convert_GCST90018861_buildGRCh37	Leukemia inhibitory factor receptor levels	Weighted median	3	-0.0327734	0.192878	0.865075	-0.410814	0.345268	0.967758	0.66311	1.41237
	rs12141791	A	G	0.0859	0.013	43.6616	3.9e-11	0.6981	C-X-C motif chemokine 5 levels	GCST90274782	convert_GCST90018861_buildGRCh37		All - MR Egger	-0.0987428	0.239885	0.708255	GCST90274820	convert_GCST90018861_buildGRCh37	Leukemia inhibitory factor receptor levels	Weighted mode	3	-0.0268506	0.204154	0.9074	-0.426993	0.373291	0.973507	0.652468	1.45251
	rs141782294	A	G	0.3767	0.0445	71.6591	2.56e-17	0.9777	C-X-C motif chemokine 6 levels	GCST90274783	convert_GCST90018861_buildGRCh37		rs12075	-0.973039	0.6875	0.156972	GCST90274821	convert_GCST90018861_buildGRCh37	Monocyte chemoattractant protein-1 levels	Inverse variance weighted	4	-0.0528399	0.184793	0.774923	-0.415034	0.309354	0.948532	0.660318	1.36254
	rs2155053	T	C	-0.3212	0.0264	148.028	4.68e-34	0.9461	C-X-C motif chemokine 6 levels	GCST90274783	convert_GCST90018861_buildGRCh37		rs13148728	0.164672	0.152226	0.279359	GCST90274821	convert_GCST90018861_buildGRCh37	Monocyte chemoattractant protein-1 levels	MR Egger	4	-0.0916373	0.448598	0.85704	-0.97089	0.787615	0.912436	0.378746	2.19815
	rs2926741	T	C	-0.0704	0.0126	31.2179	2.31e-08	0.3436	C-X-C motif chemokine 6 levels	GCST90274783	convert_GCST90018861_buildGRCh37		rs74361503	0.668987	0.525583	0.203072	GCST90274821	convert_GCST90018861_buildGRCh37	Monocyte chemoattractant protein-1 levels	Weighted median	4	-0.0895198	0.204256	0.661188	-0.489861	0.310821	0.91437	0.612712	1.36455
	rs4734879	A	G	0.1136	0.0137	68.7568	1.11e-16	0.7422	C-X-C motif chemokine 6 levels	GCST90274783	convert_GCST90018861_buildGRCh37		All - Inverse variance weighted	0.15278	0.193268	0.429231	GCST90274821	convert_GCST90018861_buildGRCh37	Monocyte chemoattractant protein-1 levels	Weighted mode	4	0.0137675	0.214531	0.952868	-0.406713	0.434248	1.01386	0.665835	1.5438
	rs77095316	T	G	-0.1416	0.0238	35.3975	2.69e-09	0.0705	C-X-C motif chemokine 6 levels	GCST90274783	convert_GCST90018861_buildGRCh37		All - MR Egger	0.468015	0.288588	0.351765	GCST90274822	convert_GCST90018861_buildGRCh37	Monocyte chemoattractant protein 2 levels	Inverse variance weighted	2	0.441094	0.26176	0.0919672	-0.071955	0.954144	1.55441	0.930573	2.59645
	rs117113213	A	G	-0.1646	0.03	30.1035	4.1e-08	0.0498	C-X-C motif chemokine 9 levels	GCST90274784	convert_GCST90018861_buildGRCh37		rs12191307	-0.449036	0.745868	0.547153	GCST90274823	convert_GCST90018861_buildGRCh37	Monocyte chemoattractant protein-3 levels	Inverse variance weighted	5	-0.0980419	0.245724	0.689899	-0.579661	0.383577	0.906611	0.560088	1.46752
	rs11713634	A	G	-0.0978	0.015	42.5104	7.03e-11	0.2943	C-X-C motif chemokine 9 levels	GCST90274784	convert_GCST90018861_buildGRCh37		rs3184504	1.1756	0.634921	0.0640887	GCST90274823	convert_GCST90018861_buildGRCh37	Monocyte chemoattractant protein-3 levels	MR Egger	5	-0.382379	0.613333	0.577178	-1.58451	0.819753	0.682236	0.205048	2.26994
	rs2468187	T	C	-0.1618	0.0118	188.015	8.62e-43	0.4162	C-X-C motif chemokine 9 levels	GCST90274784	convert_GCST90018861_buildGRCh37		rs4241577	0.0338266	0.945032	0.971446	GCST90274823	convert_GCST90018861_buildGRCh37	Monocyte chemoattractant protein-3 levels	Weighted median	5	-0.228096	0.316476	0.47107	-0.848388	0.392196	0.796048	0.428104	1.48023
	rs4512994	A	C	0.1172	0.0116	102.08	5.33e-24	0.4634	C-X-C motif chemokine 9 levels	GCST90274784	convert_GCST90018861_buildGRCh37		rs783149	0.336646	0.681988	0.621571	GCST90274823	convert_GCST90018861_buildGRCh37	Monocyte chemoattractant protein-3 levels	Weighted mode	5	-0.260349	0.361129	0.510837	-0.968161	0.447463	0.770783	0.379781	1.56434
	rs62501135	A	G	-0.1532	0.0148	107.15	4.13e-25	0.2051	C-X-C motif chemokine 9 levels	GCST90274784	convert_GCST90018861_buildGRCh37		All - Inverse variance weighted	0.380335	0.363988	0.296064	GCST90274824	convert_GCST90018861_buildGRCh37	Monocyte chemoattractant protein-4 levels	Inverse variance weighted	6	0.0498008	0.181219	0.783463	-0.305389	0.404991	1.05106	0.736837	1.49929
	rs704	A	G	-0.1085	0.0116	87.487	8.48e-21	0.4755	C-X-C motif chemokine 9 levels	GCST90274784	convert_GCST90018861_buildGRCh37		All - MR Egger	-0.974917	1.65156	0.614804	GCST90274824	convert_GCST90018861_buildGRCh37	Monocyte chemoattractant protein-4 levels	MR Egger	6	-0.589086	0.417313	0.230907	-1.40702	0.228846	0.554834	0.244872	1.25715
	rs79287178	A	G	-0.4987	0.0343	211.393	6.82e-48	0.0334	Delta and Notch-like epidermal growth factor-related receptor levels	GCST90274785	convert_GCST90018861_buildGRCh37		rs207671	-0.227362	0.481299	0.636647	GCST90274824	convert_GCST90018861_buildGRCh37	Monocyte chemoattractant protein-4 levels	Weighted median	6	-0.0102731	0.181677	0.954907	-0.36636	0.345814	0.989779	0.693253	1.41314
	rs117191103	T	C	0.3553	0.0437	66.104	4.28e-16	0.0208	Delta and Notch-like epidermal growth factor-related receptor levels	GCST90274785	convert_GCST90018861_buildGRCh37		rs35032874	-0.236364	0.453788	0.602459	GCST90274824	convert_GCST90018861_buildGRCh37	Monocyte chemoattractant protein-4 levels	Weighted mode	6	-0.161282	0.226028	0.507418	-0.604297	0.281732	0.851052	0.546459	1.32542
	rs1883832	T	C	-0.4519	0.0126	1286.3	1.07e-281	0.2575	Delta and Notch-like epidermal growth factor-related receptor levels	GCST90274785	convert_GCST90018861_buildGRCh37		rs62193248	0.364319	0.326761	0.264875	GCST90274825	convert_GCST90018861_buildGRCh37	Macrophage inflammatory protein 1a levels	Inverse variance weighted (multiplicative random effects)	6	0.0551432	0.202339	0.785216	-0.341442	0.451729	1.05669	0.710745	1.57103
	rs7250371	T	C	0.0686	0.0116	34.9729	3.34e-09	0.3648	Delta and Notch-like epidermal growth factor-related receptor levels	GCST90274785	convert_GCST90018861_buildGRCh37		rs6517655	-1.48877	0.680317	0.0286442	GCST90274825	convert_GCST90018861_buildGRCh37	Macrophage inflammatory protein 1a levels	MR Egger	6	0.219293	0.371485	0.586717	-0.508818	0.947404	1.2452	0.601206	2.57901
	rs73128569	A	T	-0.1788	0.0268	44.5108	2.53e-11	0.9406	Delta and Notch-like epidermal growth factor-related receptor levels	GCST90274785	convert_GCST90018861_buildGRCh37		All - Inverse variance weighted	-0.0934265	0.31967	0.770089	GCST90274825	convert_GCST90018861_buildGRCh37	Macrophage inflammatory protein 1a levels	Weighted median	6	0.07784	0.135674	0.566151	-0.18808	0.34376	1.08095	0.828548	1.41024
	rs11740708	A	G	-0.3888	0.0198	385.587	7.56e-86	0.0906	Delta and Notch-like epidermal growth factor-related receptor levels	GCST90274785	convert_GCST90018861_buildGRCh37		All - MR Egger	1.25005	0.608084	0.176127	GCST90274825	convert_GCST90018861_buildGRCh37	Macrophage inflammatory protein 1a levels	Weighted mode	6	0.193136	0.143714	0.236741	-0.0885438	0.474817	1.21305	0.915263	1.60772
	rs2194229	A	T	-0.1683	0.0179	88.402	5.34e-21	0.1296	Protein S100-A12 levels	GCST90274786	convert_GCST90018861_buildGRCh37		rs3014874	-0.00405562	0.317497	0.989808	GCST90274826	convert_GCST90018861_buildGRCh37	Matrix metalloproteinase-1 levels	Inverse variance weighted	7	-0.111812	0.271898	0.680905	-0.644732	0.421108	0.894212	0.524803	1.52365
	rs2453338	A	T	0.0829	0.0124	44.6957	2.3e-11	0.352	Protein S100-A12 levels	GCST90274786	convert_GCST90018861_buildGRCh37		rs61803119	-0.538974	0.541639	0.319697	GCST90274826	convert_GCST90018861_buildGRCh37	Matrix metalloproteinase-1 levels	MR Egger	7	0.52328	0.508954	0.351025	-0.474271	1.52083	1.68755	0.622339	4.57602
	rs55850217	T	C	0.0816	0.014	33.9722	5.59e-09	0.3119	Protein S100-A12 levels	GCST90274786	convert_GCST90018861_buildGRCh37		All - Inverse variance weighted	-0.140852	0.273907	0.607089	GCST90274826	convert_GCST90018861_buildGRCh37	Matrix metalloproteinase-1 levels	Weighted median	7	0.127525	0.292382	0.662723	-0.445545	0.700594	1.13601	0.640475	2.01495
	rs77671113	A	C	-0.1194	0.0208	32.952	9.45e-09	0.0859	Protein S100-A12 levels	GCST90274786	convert_GCST90018861_buildGRCh37		All - MR Egger				GCST90274826	convert_GCST90018861_buildGRCh37	Matrix metalloproteinase-1 levels	Weighted mode	7	0.23965	0.441228	0.606605	-0.625158	1.10446	1.2708	0.535177	3.01759
	rs117524772	A	C	0.2911	0.0451	41.6612	1.09e-10	0.0232	Fibroblast growth factor 19 levels	GCST90274787	convert_GCST90018861_buildGRCh37		rs13103023	0.747909	0.589008	0.204164	GCST90274827	convert_GCST90018861_buildGRCh37	Matrix metalloproteinase-10 levels	Inverse variance weighted	5	-0.329884	0.190901	0.0839818	-0.70405	0.0442821	0.719007	0.494578	1.04528
	rs1812326	T	C	0.2401	0.0117	421.127	1.39e-93	0.3831	Fibroblast growth factor 19 levels	GCST90274787	convert_GCST90018861_buildGRCh37		rs516246	-0.118603	0.388922	0.760402	GCST90274827	convert_GCST90018861_buildGRCh37	Matrix metalloproteinase-10 levels	MR Egger	5	-0.177685	0.296572	0.591312	-0.758967	0.403597	0.837206	0.46815	1.4972
	rs58933240	A	C	0.2921	0.0144	411.47	1.75e-91	0.626	Fibroblast growth factor 19 levels	GCST90274787	convert_GCST90018861_buildGRCh37		rs7005978	0.530806	0.509953	0.297926	GCST90274827	convert_GCST90018861_buildGRCh37	Matrix metalloproteinase-10 levels	Weighted median	5	-0.296598	0.217934	0.173527	-0.723748	0.130551	0.743342	0.484931	1.13946
	rs11759846	A	G	-0.3263	0.0266	150.477	1.36e-34	0.0799	Fibroblast growth factor 19 levels	GCST90274787	convert_GCST90018861_buildGRCh37		All - Inverse variance weighted	0.255856	0.273804	0.350072	GCST90274827	convert_GCST90018861_buildGRCh37	Matrix metalloproteinase-10 levels	Weighted mode	5	-0.328626	0.225412	0.218613	-0.770433	0.113181	0.719912	0.462813	1.11983
	rs13195317	T	C	-0.3251	0.0554	34.4361	4.4e-09	0.0358	Fibroblast growth factor 19 levels	GCST90274787	convert_GCST90018861_buildGRCh37		All - MR Egger	-1.02675	0.978421	0.48466	GCST90274830	convert_GCST90018861_buildGRCh37	Osteoprotegerin levels	Inverse variance weighted	4	-0.228557	0.211669	0.280237	-0.643428	0.186314	0.795681	0.525488	1.2048
	rs117639761	A	C	-0.3246	0.0413	61.7727	3.85e-15	0.9561	Fibroblast growth factor 21 levels	GCST90274788	convert_GCST90018861_buildGRCh37		rs1260326	-0.0241875	0.369615	0.947824	GCST90274830	convert_GCST90018861_buildGRCh37	Osteoprotegerin levels	MR Egger	4	0.903581	1.50842	0.609971	-2.05292	3.86008	2.46843	0.12836	47.4692
	rs712048	A	C	-0.5147	0.0158	1061.19	8.99e-233	0.1497	Fibroblast growth factor 21 levels	GCST90274788	convert_GCST90018861_buildGRCh37		rs13229619	-0.626476	0.461778	0.174889	GCST90274830	convert_GCST90018861_buildGRCh37	Osteoprotegerin levels	Weighted median	4	-0.250603	0.228114	0.271948	-0.697705	0.1965	0.778332	0.497726	1.21714
	rs7225405	T	G	-0.2256	0.0291	60.1025	9e-15	0.0643	Fibroblast growth factor 21 levels	GCST90274788	convert_GCST90018861_buildGRCh37		rs2429473	1.20813	0.671182	0.0718606	GCST90274830	convert_GCST90018861_buildGRCh37	Osteoprotegerin levels	Weighted mode	4	-0.234229	0.259626	0.433459	-0.743096	0.274638	0.791181	0.475639	1.31605
	rs77527696	T	C	-0.2538	0.0465	29.7905	4.81e-08	0.0298	Fibroblast growth factor 21 levels	GCST90274788	convert_GCST90018861_buildGRCh37		rs838131	0.342963	0.321451	0.286007	GCST90274831	convert_GCST90018861_buildGRCh37	Oncostatin-M levels	Inverse variance weighted (multiplicative random effects)	5	-0.37718	0.447338	0.399136	-1.25396	0.499603	0.685793	0.285372	1.64807
	rs11870164	T	C	0.0751	0.013	33.3728	7.61e-09	0.2772	Fibroblast growth factor 21 levels	GCST90274788	convert_GCST90018861_buildGRCh37		All - Inverse variance weighted	0.120716	0.286202	0.67318	GCST90274831	convert_GCST90018861_buildGRCh37	Oncostatin-M levels	MR Egger	5	-3.21891	1.02576	0.0517409	-5.22941	-1.20842	0.0399986	0.00535671	0.298669
	rs12075	A	G	0.1694	0.0113	224.735	8.39e-51	0.5552	Fibroblast growth factor 21 levels	GCST90274788	convert_GCST90018861_buildGRCh37		All - MR Egger	-1.14775	1.13995	0.420024	GCST90274831	convert_GCST90018861_buildGRCh37	Oncostatin-M levels	Weighted median	5	-0.577331	0.382991	0.131701	-1.32799	0.173331	0.561395	0.265009	1.18926
	rs1846616	A	T	0.0856	0.0119	51.7432	6.33e-13	0.362	Fibroblast growth factor 23 levels	GCST90274789	convert_GCST90018861_buildGRCh37		rs3811621	-0.216681	0.50129	0.665562	GCST90274831	convert_GCST90018861_buildGRCh37	Oncostatin-M levels	Weighted mode	5	-1.1278	0.510899	0.0918837	-2.12916	-0.126437	0.323745	0.118937	0.88123
	rs35728689	A	G	0.3004	0.0198	230.181	5.44e-52	0.0959	Fibroblast growth factor 23 levels	GCST90274789	convert_GCST90018861_buildGRCh37		rs6127099	0.598677	0.583241	0.304672	GCST90274833	convert_GCST90018861_buildGRCh37	Stem cell factor levels	Inverse variance weighted	11	-0.282157	0.151063	0.0617877	-0.57824	0.0139255	0.754155	0.560885	1.01402
	rs11987533	A	G	0.1171	0.0198	34.9771	3.34e-09	0.1374	Fibroblast growth factor 23 levels	GCST90274789	convert_GCST90018861_buildGRCh37		All - Inverse variance weighted	0.129736	0.40305	0.747539	GCST90274833	convert_GCST90018861_buildGRCh37	Stem cell factor levels	MR Egger	11	-0.262913	0.327862	0.443267	-0.905522	0.379696	0.768809	0.404331	1.46184
	rs12075	A	G	0.189	0.0114	274.861	9.89e-62	0.5553	Fibroblast growth factor 23 levels	GCST90274789	convert_GCST90018861_buildGRCh37		All - MR Egger				GCST90274833	convert_GCST90018861_buildGRCh37	Stem cell factor levels	Weighted median	11	-0.321006	0.201507	0.111155	-0.71596	0.0739484	0.725419	0.488723	1.07675
	rs2721961	T	G	-0.1201	0.0133	81.5423	1.72e-19	0.7293	Fibroblast growth factor 5 levels	GCST90274790	convert_GCST90018861_buildGRCh37		rs36034102	0.143662	0.112475	0.201503	GCST90274833	convert_GCST90018861_buildGRCh37	Stem cell factor levels	Weighted mode	11	-0.347774	0.23268	0.165877	-0.803827	0.108279	0.706258	0.447612	1.11436
	rs3136676	A	G	0.3903	0.0251	241.796	1.6e-54	0.9384	Fibroblast growth factor 5 levels	GCST90274790	convert_GCST90018861_buildGRCh37		rs75936934	1.13004	0.780806	0.147821	GCST90274835	convert_GCST90018861_buildGRCh37	Signaling lymphocytic activation molecule levels	Inverse variance weighted	6	0.309879	0.278669	0.266138	-0.236311	0.85607	1.36326	0.789535	2.35389
	rs3917900	A	G	0.1557	0.012	168.351	1.7e-38	0.6401	Fibroblast growth factor 5 levels	GCST90274790	convert_GCST90018861_buildGRCh37		All - Inverse variance weighted	0.163714	0.139199	0.23955	GCST90274835	convert_GCST90018861_buildGRCh37	Signaling lymphocytic activation molecule levels	MR Egger	6	0.836406	1.36263	0.572526	-1.83434	3.50716	2.30806	0.159718	33.3533
	rs72825017	T	G	-0.1997	0.0251	63.3007	1.77e-15	0.0594	Fibroblast growth factor 5 levels	GCST90274790	convert_GCST90018861_buildGRCh37		All - MR Egger				GCST90274835	convert_GCST90018861_buildGRCh37	Signaling lymphocytic activation molecule levels	Weighted median	6	0.276314	0.357272	0.439287	-0.42394	0.976568	1.31826	0.654463	2.65533
	rs7612912	T	C	0.1281	0.012	113.956	1.33e-26	0.6276	Fms-related tyrosine kinase 3 ligand levels	GCST90274791	convert_GCST90018861_buildGRCh37		rs11212636	-0.639896	0.626943	0.307415	GCST90274835	convert_GCST90018861_buildGRCh37	Signaling lymphocytic activation molecule levels	Weighted mode	6	0.101973	0.476899	0.839129	-0.83275	1.0367	1.10735	0.434852	2.81988
	rs12075	A	G	0.0816	0.0115	50.3483	1.29e-12	0.5554	Fms-related tyrosine kinase 3 ligand levels	GCST90274791	convert_GCST90018861_buildGRCh37		rs144317085	0.229374	0.656845	0.726934	GCST90274836	convert_GCST90018861_buildGRCh37	Sulfotransferase 1A1 levels	Inverse variance weighted	3	-0.692657	0.287755	0.0160797	-1.25666	-0.128656	0.500245	0.284604	0.879276
	rs13148728	T	C	-0.4178	0.0118	1253.64	1.34e-274	0.5539	Fms-related tyrosine kinase 3 ligand levels	GCST90274791	convert_GCST90018861_buildGRCh37		rs1866051	-1.13941	0.713137	0.1101	GCST90274836	convert_GCST90018861_buildGRCh37	Sulfotransferase 1A1 levels	MR Egger	3	-1.08008	0.847771	0.423654	-2.74171	0.581549	0.339568	0.0644598	1.78881
	rs74361503	T	C	-0.2873	0.027	113.225	1.93e-26	0.0558	Fms-related tyrosine kinase 3 ligand levels	GCST90274791	convert_GCST90018861_buildGRCh37		rs55633025	-0.536552	0.682759	0.43195	GCST90274836	convert_GCST90018861_buildGRCh37	Sulfotransferase 1A1 levels	Weighted median	3	-0.670307	0.319897	0.0361369	-1.2973	-0.0433088	0.511552	0.273267	0.957616
	rs12075	A	G	0.0749	0.0114	43.1672	5.03e-11	0.5547	Fms-related tyrosine kinase 3 ligand levels	GCST90274791	convert_GCST90018861_buildGRCh37		rs7624160	-1.01131	0.505184	0.0452992	GCST90274836	convert_GCST90018861_buildGRCh37	Sulfotransferase 1A1 levels	Weighted mode	3	-0.651177	0.364917	0.21628	-1.36641	0.0640602	0.521432	0.25502	1.06616
	rs2201150	T	C	0.0785	0.0123	40.7314	1.75e-10	0.3561	Fms-related tyrosine kinase 3 ligand levels	GCST90274791	convert_GCST90018861_buildGRCh37		rs76428106	-0.111807	0.264543	0.672557	GCST90274838	convert_GCST90018861_buildGRCh37	Transforming growth factor-alpha levels	Inverse variance weighted	2	0.709534	0.602541	0.238968	-0.471446	1.89051	2.03304	0.624099	6.62278
	rs2228467	T	C	-0.3316	0.0225	217.202	3.69e-49	0.9289	Fms-related tyrosine kinase 3 ligand levels	GCST90274791	convert_GCST90018861_buildGRCh37		rs7726159	-0.308144	0.434089	0.477788	GCST90274840	convert_GCST90018861_buildGRCh37	TNF-beta levels	Inverse variance weighted	5	-0.0418907	0.114179	0.713703	-0.265681	0.1819	0.958975	0.766684	1.19949
	rs757973	A	G	0.2002	0.0205	95.3719	1.58e-22	0.09	Fms-related tyrosine kinase 3 ligand levels	GCST90274791	convert_GCST90018861_buildGRCh37		rs78429945	-0.736425	0.835973	0.378361	GCST90274840	convert_GCST90018861_buildGRCh37	TNF-beta levels	MR Egger	5	-0.0399016	0.208398	0.860385	-0.448362	0.368559	0.960884	0.638673	1.44565
	rs79722574	T	C	-0.1215	0.0156	60.6601	6.78e-15	0.167	Fms-related tyrosine kinase 3 ligand levels	GCST90274791	convert_GCST90018861_buildGRCh37		All - Inverse variance weighted	-0.375519	0.171704	0.0287414	GCST90274840	convert_GCST90018861_buildGRCh37	TNF-beta levels	Weighted median	5	-0.054247	0.103052	0.598607	-0.256229	0.147734	0.947198	0.773965	1.15921
	rs9940390	T	C	-0.0818	0.0133	37.8271	7.73e-10	0.7358	Fms-related tyrosine kinase 3 ligand levels	GCST90274791	convert_GCST90018861_buildGRCh37		All - MR Egger	-0.0110433	0.272917	0.969036	GCST90274840	convert_GCST90018861_buildGRCh37	TNF-beta levels	Weighted mode	5	-0.0574798	0.107153	0.620108	-0.2675	0.152541	0.944141	0.76529	1.16479
	rs12075	A	G	0.0667	0.0116	33.0625	8.92e-09	0.5552	Glial cell line-derived neurotrophic factor levels	GCST90274792	convert_GCST90018861_buildGRCh37		rs11740708	0.197274	0.292695	0.500318	GCST90274841	convert_GCST90018861_buildGRCh37	Tumor necrosis factor receptor superfamily member 9 levels	Inverse variance weighted	2	-0.0345816	0.32168	0.91439	-0.665075	0.595912	0.96601	0.514235	1.81468
	rs6446951	A	G	-0.1894	0.0241	61.7626	3.87e-15	0.0665	Glial cell line-derived neurotrophic factor levels	GCST90274792	convert_GCST90018861_buildGRCh37		rs2194229	-0.193702	0.456328	0.671216	GCST90274842	convert_GCST90018861_buildGRCh37	Tumor necrosis factor ligand superfamily member 14 levels	Inverse variance weighted	4	-0.131738	0.184334	0.474814	-0.493033	0.229557	0.876571	0.610771	1.25804
	rs12075	A	G	-0.0899	0.013	47.8225	4.67e-12	0.5624	Glial cell line-derived neurotrophic factor levels	GCST90274792	convert_GCST90018861_buildGRCh37		rs2453338	0.108565	0.609168	0.858552	GCST90274842	convert_GCST90018861_buildGRCh37	Tumor necrosis factor ligand superfamily member 14 levels	MR Egger	4	-0.0218054	0.285678	0.946106	-0.581735	0.538124	0.978431	0.558928	1.71279
	rs2228467	T	C	-0.3169	0.0252	158.141	2.88e-36	0.9268	Glial cell line-derived neurotrophic factor levels	GCST90274792	convert_GCST90018861_buildGRCh37		rs55850217	0.334559	1.5527	0.829401	GCST90274842	convert_GCST90018861_buildGRCh37	Tumor necrosis factor ligand superfamily member 14 levels	Weighted median	4	-0.0998707	0.19345	0.605672	-0.479032	0.279291	0.904954	0.619382	1.32219
	rs4146770	T	C	-0.0933	0.0165	31.9739	1.56e-08	0.7978	Glial cell line-derived neurotrophic factor levels	GCST90274792	convert_GCST90018861_buildGRCh37		rs77671113	0.472362	0.700168	0.499904	GCST90274842	convert_GCST90018861_buildGRCh37	Tumor necrosis factor ligand superfamily member 14 levels	Weighted mode	4	-0.0207156	0.198604	0.923509	-0.40998	0.368549	0.979498	0.663664	1.44563
	rs7116054	T	C	-0.0998	0.0179	31.0853	2.47e-08	0.1822	Glial cell line-derived neurotrophic factor levels	GCST90274792	convert_GCST90018861_buildGRCh37		All - Inverse variance weighted	0.127975	0.215045	0.551772	GCST90274843	convert_GCST90018861_buildGRCh37	TNF-related apoptosis-inducing ligand levels	Inverse variance weighted	9	-0.09237	0.131559	0.482604	-0.350225	0.165485	0.911768	0.704529	1.17997
	rs7213460	A	G	0.0942	0.0132	50.9277	9.58e-13	0.4161	Glial cell line-derived neurotrophic factor levels	GCST90274792	convert_GCST90018861_buildGRCh37		All - MR Egger	0.144547	0.394114	0.738137	GCST90274843	convert_GCST90018861_buildGRCh37	TNF-related apoptosis-inducing ligand levels	MR Egger	9	0.0367607	0.20545	0.863063	-0.365921	0.439443	1.03744	0.693557	1.55184
	rs12123181	A	G	-0.0996	0.0151	43.5076	4.22e-11	0.2042	Hepatocyte growth factor levels	GCST90274793	convert_GCST90018861_buildGRCh37		rs5745687	-0.167782	0.757591	0.824729	GCST90274843	convert_GCST90018861_buildGRCh37	TNF-related apoptosis-inducing ligand levels	Weighted median	9	-0.00895638	0.157987	0.954792	-0.318612	0.300699	0.991084	0.727158	1.3508
	rs3135932	A	G	-0.1597	0.0154	107.54	3.39e-25	0.823	Hepatocyte growth factor levels	GCST90274793	convert_GCST90018861_buildGRCh37		rs59950280	-0.935193	0.420837	0.0262683	GCST90274843	convert_GCST90018861_buildGRCh37	TNF-related apoptosis-inducing ligand levels	Weighted mode	9	-0.0297527	0.170961	0.866163	-0.364835	0.30533	0.970686	0.694311	1.35707
	rs398518	A	G	-0.1293	0.0218	35.179	3.01e-09	0.9146	Hepatocyte growth factor levels	GCST90274793	convert_GCST90018861_buildGRCh37		All - Inverse variance weighted	-0.754231	0.367887	0.040348	GCST90274844	convert_GCST90018861_buildGRCh37	TNF-related activation-induced cytokine levels	Inverse variance weighted	7	-0.128206	0.162527	0.430214	-0.446759	0.190348	0.879672	0.639698	1.20967
	rs67037615	T	C	-0.1528	0.0196	60.7763	6.39e-15	0.8893	Hepatocyte growth factor levels	GCST90274793	convert_GCST90018861_buildGRCh37		All - MR Egger				GCST90274844	convert_GCST90018861_buildGRCh37	TNF-related activation-induced cytokine levels	MR Egger	7	-0.310457	0.401367	0.474191	-1.09714	0.476223	0.733112	0.333826	1.60998
	rs12191307	A	G	-0.1452	0.0197	54.3251	1.7e-13	0.098	Interleukin-10 levels	GCST90274795	convert_GCST90018861_buildGRCh37		rs12123181	-0.766064	0.757028	0.311568	GCST90274844	convert_GCST90018861_buildGRCh37	TNF-related activation-induced cytokine levels	Weighted median	7	-0.150804	0.205127	0.462234	-0.552852	0.251244	0.860016	0.575307	1.28562
	rs3184504	T	C	0.1008	0.013	60.1221	8.92e-15	0.4744	Interleukin-10 levels	GCST90274795	convert_GCST90018861_buildGRCh37		rs3135932	0.278647	0.507201	0.582743	GCST90274844	convert_GCST90018861_buildGRCh37	TNF-related activation-induced cytokine levels	Weighted mode	7	-0.217951	0.255602	0.426548	-0.718931	0.283028	0.804165	0.487273	1.32714
	rs4241577	A	C	-0.1419	0.0128	122.898	1.47e-28	0.2629	Interleukin-10 levels	GCST90274795	convert_GCST90018861_buildGRCh37		rs398518	-1.43619	0.87471	0.100609	GCST90274846	convert_GCST90018861_buildGRCh37	Tumor necrosis factor ligand superfamily member 12 levels	Inverse variance weighted	6	0.317401	0.400505	0.428068	-0.467589	1.10239	1.37355	0.626511	3.01136
	rs783149	A	C	-0.0805	0.0144	31.2512	2.27e-08	0.1958	Interleukin-10 levels	GCST90274795	convert_GCST90018861_buildGRCh37		rs67037615	-0.621728	0.606021	0.30493	GCST90274846	convert_GCST90018861_buildGRCh37	Tumor necrosis factor ligand superfamily member 12 levels	MR Egger	6	-1.14713	1.06558	0.342287	-3.23567	0.941406	0.317546	0.0393338	2.56358
	rs12290068	A	G	0.1221	0.0122	100.164	1.4e-23	0.3187	Interleukin-10 levels	GCST90274795	convert_GCST90018861_buildGRCh37		All - Inverse variance weighted	-0.395728	0.35051	0.258895	GCST90274846	convert_GCST90018861_buildGRCh37	Tumor necrosis factor ligand superfamily member 12 levels	Weighted median	6	0.331934	0.354595	0.349226	-0.363073	1.02694	1.39366	0.695536	2.79251
	rs2276862	C	G	0.303	0.0146	430.705	1.14e-95	0.8212	Interleukin-10 levels	GCST90274795	convert_GCST90018861_buildGRCh37		All - MR Egger	1.35648	1.86316	0.542283	GCST90274846	convert_GCST90018861_buildGRCh37	Tumor necrosis factor ligand superfamily member 12 levels	Weighted mode	6	0.330882	0.383821	0.428048	-0.421408	1.08317	1.3922	0.656122	2.95403
	rs672806	A	G	0.0816	0.0116	49.4839	2e-12	0.4097	Interleukin-10 receptor subunit beta levels	GCST90274797	convert_GCST90018861_buildGRCh37		rs142421172	-0.101442	0.660096	0.877864	GCST90274847	convert_GCST90018861_buildGRCh37	Urokinase-type plasminogen activator levels	Inverse variance weighted	8	-0.0947771	0.214367	0.658399	-0.514937	0.325383	0.909576	0.597538	1.38456
	rs7618923	T	C	-0.1738	0.0151	132.479	1.18e-30	0.1811	Interleukin-10 receptor subunit beta levels	GCST90274797	convert_GCST90018861_buildGRCh37		rs2266590	-0.0287454	0.126918	0.820822	GCST90274847	convert_GCST90018861_buildGRCh37	Urokinase-type plasminogen activator levels	MR Egger	8	0.13709	0.517679	0.800013	-0.87756	1.15174	1.14693	0.415796	3.16369
	rs9272226	T	C	-0.0933	0.0118	62.5172	2.64e-15	0.6505	Interleukin-10 receptor subunit beta levels	GCST90274797	convert_GCST90018861_buildGRCh37		rs6517157	-0.428761	0.793903	0.589151	GCST90274847	convert_GCST90018861_buildGRCh37	Urokinase-type plasminogen activator levels	Weighted median	8	-0.0415908	0.264638	0.875118	-0.560282	0.4771	0.959262	0.571048	1.6114
	rs1260326	T	C	0.1323	0.0119	123.602	1.03e-28	0.3977	Interleukin-10 receptor subunit beta levels	GCST90274797	convert_GCST90018861_buildGRCh37		All - Inverse variance weighted	-0.0408965	0.123127	0.739778	GCST90274847	convert_GCST90018861_buildGRCh37	Urokinase-type plasminogen activator levels	Weighted mode	8	0.00735704	0.329098	0.982789	-0.637676	0.65239	1.00738	0.528519	1.92012
	rs13229619	A	G	-0.1609	0.0176	83.577	6.13e-20	0.1297	Interleukin-10 receptor subunit beta levels	GCST90274797	convert_GCST90018861_buildGRCh37		All - MR Egger	0.156691	0.439437	0.781946	GCST90274848	convert_GCST90018861_buildGRCh37	Vascular endothelial growth factor A levels	Inverse variance weighted	5	-0.0758447	0.146974	0.605825	-0.363913	0.212224	0.92696	0.694952	1.23642
	rs2429473	A	C	-0.0812	0.0147	30.5125	3.32e-08	0.795	Interleukin-12 subunit beta levels	GCST90274798	convert_GCST90018861_buildGRCh37		rs10043720	-0.148966	0.126681	0.23963	GCST90274848	convert_GCST90018861_buildGRCh37	Vascular endothelial growth factor A levels	MR Egger	5	0.234997	0.193536	0.311523	-0.144333	0.614328	1.26491	0.865599	1.84841
	rs838131	A	C	0.1627	0.013	156.635	6.15e-36	0.501	Interleukin-12 subunit beta levels	GCST90274798	convert_GCST90018861_buildGRCh37		rs10774625	0.809924	0.485496	0.0952683	GCST90274848	convert_GCST90018861_buildGRCh37	Vascular endothelial growth factor A levels	Weighted median	5	-0.0104313	0.109597	0.924173	-0.225242	0.204379	0.989623	0.798323	1.22676
	rs12681624	C	G	-0.0935	0.0157	35.467	2.59e-09	0.8179	Interleukin-12 subunit beta levels	GCST90274798	convert_GCST90018861_buildGRCh37		rs1110261	-0.143535	0.66548	0.829232	GCST90274848	convert_GCST90018861_buildGRCh37	Vascular endothelial growth factor A levels	Weighted mode	5	-0.0134641	0.111555	0.909752	-0.232111	0.205183	0.986626	0.792858	1.22775
	rs17229943	A	C	-0.16	0.0267	35.9102	2.07e-09	0.9351	Interleukin-12 subunit beta levels	GCST90274798	convert_GCST90018861_buildGRCh37		rs12588969	0.12182	0.54973	0.824626
	rs385076	T	C	-0.1857	0.0123	227.936	1.68e-51	0.3734	Interleukin-12 subunit beta levels	GCST90274798	convert_GCST90018861_buildGRCh37		rs12639588	-0.057211	0.193087	0.767004
	rs5744249	A	C	0.2039	0.0135	228.122	1.53e-51	0.7618	Interleukin-12 subunit beta levels	GCST90274798	convert_GCST90018861_buildGRCh37		rs3130510	-0.25974	0.734199	0.723509
	rs13103023	A	G	0.0837	0.0124	45.5625	1.48e-11	0.3415	Interleukin-12 subunit beta levels	GCST90274798	convert_GCST90018861_buildGRCh37		rs568297	-0.114449	0.761087	0.880468
	rs516246	T	C	-0.1661	0.0118	198.141	5.31e-45	0.445	Interleukin-12 subunit beta levels	GCST90274798	convert_GCST90018861_buildGRCh37		rs61938962	-0.681627	0.758766	0.369006
	rs7005978	A	G	-0.1055	0.0123	73.569	9.72e-18	0.3458	Interleukin-12 subunit beta levels	GCST90274798	convert_GCST90018861_buildGRCh37		rs6870256	-0.0606897	0.664828	0.927265
	rs13119159	A	G	0.0739	0.0132	31.343	2.16e-08	0.4958	Interleukin-12 subunit beta levels	GCST90274798	convert_GCST90018861_buildGRCh37		rs73416208	-0.637779	0.7522	0.396502
	rs1366946	T	C	-0.3134	0.0134	547.001	5.65e-121	0.7638	Interleukin-12 subunit beta levels	GCST90274798	convert_GCST90018861_buildGRCh37		rs76428106	-0.361715	0.855843	0.672557
	rs863004	T	C	0.0661	0.0119	30.8538	2.78e-08	0.3809	Interleukin-12 subunit beta levels	GCST90274798	convert_GCST90018861_buildGRCh37		rs8026767	0.685061	0.699865	0.327656
	rs139902	A	C	0.0684	0.0121	31.9552	1.58e-08	0.3659	Interleukin-12 subunit beta levels	GCST90274798	convert_GCST90018861_buildGRCh37		rs911263	-1.16133	0.752881	0.122948
	rs4866742	T	C	0.0702	0.0122	33.1096	8.71e-09	0.4126	Interleukin-12 subunit beta levels	GCST90274798	convert_GCST90018861_buildGRCh37		All - Inverse variance weighted	-0.102004	0.0938797	0.277241
	rs6580980	A	G	-0.0688	0.0118	33.9948	5.53e-09	0.4015	Interleukin-12 subunit beta levels	GCST90274798	convert_GCST90018861_buildGRCh37		All - MR Egger	-0.124395	0.145731	0.411535
	rs76669782	A	C	-0.2853	0.0513	30.9292	2.68e-08	0.0176	Interleukin-13 levels	GCST90274799	convert_GCST90018861_buildGRCh37		rs13119159	-0.0460081	0.649526	0.94353
	rs142421172	A	G	0.208	0.031	45.0198	1.95e-11	0.0438	Interleukin-13 levels	GCST90274799	convert_GCST90018861_buildGRCh37		All - Inverse variance weighted
	rs2266590	A	G	-0.4105	0.0108	1444.7	2.086006744888e-308	0.5426	Interleukin-13 levels	GCST90274799	convert_GCST90018861_buildGRCh37		All - MR Egger
	rs6517157	T	C	0.1509	0.0251	36.1436	1.83e-09	0.9258	Interleukin-15 receptor subunit alpha levels	GCST90274800	convert_GCST90018861_buildGRCh37		rs2228059	0.0950704	0.129198	0.461823
	rs144373891	T	C	-0.5739	0.0515	124.182	7.69e-29	0.0161	Interleukin-15 receptor subunit alpha levels	GCST90274800	convert_GCST90018861_buildGRCh37		rs7137828	1.49866	0.854278	0.0793785
	rs149278	T	C	-0.1882	0.0135	194.344	3.58e-44	0.5314	Interleukin-15 receptor subunit alpha levels	GCST90274800	convert_GCST90018861_buildGRCh37		rs7898286	0.521607	0.341637	0.126814
	rs2731674	T	G	-0.083	0.0152	29.8173	4.75e-08	0.2653	Interleukin-15 receptor subunit alpha levels	GCST90274800	convert_GCST90018861_buildGRCh37		All - Inverse variance weighted	0.174928	0.165211	0.289682
	rs66530140	T	C	-0.1678	0.0136	152.232	5.64e-35	0.4926	Interleukin-15 receptor subunit alpha levels	GCST90274800	convert_GCST90018861_buildGRCh37		All - MR Egger	-0.279031	0.263658	0.481971
	rs17610659	T	C	0.1684	0.0118	203.667	3.31e-46	0.4821	Interleukin-17C levels	GCST90274802	convert_GCST90018861_buildGRCh37		rs114882743	-0.178582	1.04664	0.864519
	rs1776354	A	G	-0.1301	0.013	100.154	1.41e-23	0.5203	Interleukin-17C levels	GCST90274802	convert_GCST90018861_buildGRCh37		rs17700884	0.0171429	0.459048	0.97021
	rs2854008	A	G	0.0926	0.0149	38.6233	5.14e-10	0.2629	Interleukin-17C levels	GCST90274802	convert_GCST90018861_buildGRCh37		All - Inverse variance weighted	-0.0144333	0.420391	0.972612
	rs1800472	A	G	-0.4623	0.0335	190.44	2.55e-43	0.0345	Interleukin-17C levels	GCST90274802	convert_GCST90018861_buildGRCh37		All - MR Egger
	rs73045256	A	G	-0.1921	0.0276	48.4436	3.4e-12	0.9378	Interleukin-18 levels	GCST90274803	convert_GCST90018861_buildGRCh37		rs12681624	-0.257754	0.588235	0.661254
	rs2005792	A	G	0.1744	0.0136	164.443	1.21e-37	0.7531	Interleukin-18 levels	GCST90274803	convert_GCST90018861_buildGRCh37		rs17229943	1.205	0.715	0.0919279
	rs3136674	T	C	-0.1803	0.0267	45.6004	1.45e-11	0.9455	Interleukin-18 levels	GCST90274803	convert_GCST90018861_buildGRCh37		rs385076	-0.34895	0.264943	0.187814
	rs207671	A	G	0.1016	0.0117	75.4077	3.83e-18	0.5359	Interleukin-18 levels	GCST90274803	convert_GCST90018861_buildGRCh37		rs5744249	0.0220696	0.352624	0.950095
	rs35032874	T	G	0.132	0.0132	100	1.52e-23	0.7027	Interleukin-18 levels	GCST90274803	convert_GCST90018861_buildGRCh37		All - Inverse variance weighted	-0.117249	0.232434	0.613952
	rs62193248	A	T	0.213	0.0123	299.881	3.5e-67	0.6507	Interleukin-18 levels	GCST90274803	convert_GCST90018861_buildGRCh37		All - MR Egger	-0.0829929	1.02312	0.942735
	rs6517655	C	G	0.0757	0.0129	34.436	4.41e-09	0.289	interleukin-18 receptor 1 levels	GCST90274804	convert_GCST90018861_buildGRCh37		rs117524772	-1.27654	0.933013	0.171253
	rs2228059	T	G	0.3692	0.0127	845.115	8.39e-186	0.5146	interleukin-18 receptor 1 levels	GCST90274804	convert_GCST90018861_buildGRCh37		rs1812326	-0.107039	0.204915	0.601421
	rs7137828	T	C	-0.0748	0.0133	31.6301	1.87e-08	0.5243	interleukin-18 receptor 1 levels	GCST90274804	convert_GCST90018861_buildGRCh37		rs58933240	-0.0629921	0.182129	0.729444
	rs7898286	T	G	-0.1967	0.0135	212.296	4.34e-48	0.3975	interleukin-18 receptor 1 levels	GCST90274804	convert_GCST90018861_buildGRCh37		All - Inverse variance weighted	-0.107322	0.134705	0.425614
	rs2228145	A	C	-0.1684	0.0119	200.258	1.83e-45	0.6128	interleukin-18 receptor 1 levels	GCST90274804	convert_GCST90018861_buildGRCh37		All - MR Egger	-0.101878	1.76236	0.963239
	rs2289779	T	G	0.0788	0.0134	34.5814	4.09e-09	0.5419	Interleukin-1-alpha levels	GCST90274805	convert_GCST90018861_buildGRCh37		rs11759846	-0.147717	0.258964	0.568397
	rs41307428	T	C	0.2027	0.0299	45.9584	1.21e-11	0.067	Interleukin-1-alpha levels	GCST90274805	convert_GCST90018861_buildGRCh37		rs13195317	-0.155952	1.54722	0.919713
	rs635634	T	C	-0.2885	0.0153	355.557	2.61e-79	0.1918	Interleukin-1-alpha levels	GCST90274805	convert_GCST90018861_buildGRCh37		All - Inverse variance weighted	-0.147941	0.255411	0.562436
	rs2364485	A	C	0.1759	0.0189	86.618	1.32e-20	0.1645	Interleukin-1-alpha levels	GCST90274805	convert_GCST90018861_buildGRCh37		All - MR Egger
	rs2523882	T	C	-0.1991	0.0144	191.169	1.77e-43	0.2883	Interleukin-20 receptor subunit alpha levels	GCST90274808	convert_GCST90018861_buildGRCh37		rs11987533	-0.534586	0.529462	0.31265
	rs2844500	T	C	-0.6283	0.0196	1027.59	1.8e-225	0.116	Interleukin-20 receptor subunit alpha levels	GCST90274808	convert_GCST90018861_buildGRCh37		All - Inverse variance weighted
	rs3131932	A	G	-0.0928	0.0131	50.1826	1.4e-12	0.4298	Interleukin-20 receptor subunit alpha levels	GCST90274808	convert_GCST90018861_buildGRCh37		All - MR Egger
	rs7137828	T	C	-0.1333	0.0133	100.452	1.21e-23	0.5234	Interleukin-6 levels	GCST90274815	convert_GCST90018861_buildGRCh37		rs2228145	-0.359857	0.296318	0.224584
	rs2731672	T	C	0.0926	0.0152	37.1137	1.11e-09	0.2679	Interleukin-6 levels	GCST90274815	convert_GCST90018861_buildGRCh37		All - Inverse variance weighted
	rs3733402	A	G	-0.1305	0.0116	126.562	2.32e-29	0.5102	Interleukin-6 levels	GCST90274815	convert_GCST90018861_buildGRCh37		All - MR Egger
	rs3014874	A	G	-0.1726	0.0137	158.723	2.15e-36	0.2623	Interleukin-7 levels	GCST90274816	convert_GCST90018861_buildGRCh37		rs112359206	-0.431697	1.17268	0.712777
	rs61803119	T	G	0.1501	0.0194	59.8629	1.02e-14	0.1069	Interleukin-7 levels	GCST90274816	convert_GCST90018861_buildGRCh37		All - Inverse variance weighted
	rs3104373	T	C	0.0973	0.0165	34.7743	3.7e-09	0.1469	Interleukin-7 levels	GCST90274816	convert_GCST90018861_buildGRCh37		All - MR Egger
	rs3184504	T	C	0.1427	0.0128	124.288	7.29e-29	0.4764	Interleukin-8 levels	GCST90274817	convert_GCST90018861_buildGRCh37		rs12075	-1.1904	0.841079	0.156972
	rs4939490	C	G	0.1083	0.012	81.4506	1.8e-19	0.6328	Interleukin-8 levels	GCST90274817	convert_GCST90018861_buildGRCh37		rs6446951	-0.161563	0.380148	0.670837
	rs61747728	T	C	0.1841	0.0313	34.5954	4.06e-09	0.0399	Interleukin-8 levels	GCST90274817	convert_GCST90018861_buildGRCh37		All - Inverse variance weighted	-0.336085	0.386132	0.384088
	rs674379	C	G	0.1193	0.0126	89.6478	2.85e-21	0.6395	Interleukin-8 levels	GCST90274817	convert_GCST90018861_buildGRCh37		All - MR Egger
	rs7242462	A	G	-0.1199	0.0187	41.1107	1.44e-10	0.8853	Latency-associated peptide transforming growth factor beta 1 levels	GCST90274818	convert_GCST90018861_buildGRCh37		rs1800472	-0.686783	0.40385	0.0890202
	rs3128517	T	C	-0.0775	0.0118	43.136	5.11e-11	0.4965	Latency-associated peptide transforming growth factor beta 1 levels	GCST90274818	convert_GCST90018861_buildGRCh37		rs73045256	1.04529	0.60229	0.0826482
	rs6328	A	C	-0.0797	0.0122	42.6773	6.46e-11	0.3498	Latency-associated peptide transforming growth factor beta 1 levels	GCST90274818	convert_GCST90018861_buildGRCh37		All - Inverse variance weighted	-0.149571	0.801183	0.851905
	rs36034102	T	G	0.497	0.0143	1207.93	1.15e-264	0.273	Latency-associated peptide transforming growth factor beta 1 levels	GCST90274818	convert_GCST90018861_buildGRCh37		All - MR Egger
	rs75936934	A	G	-0.3522	0.0524	45.1769	1.8e-11	0.0174	Leukemia inhibitory factor receptor levels	GCST90274820	convert_GCST90018861_buildGRCh37		rs2289779	0.633249	0.611675	0.300543
	rs3732378	A	G	0.0941	0.0154	37.3369	9.94e-10	0.1671	Leukemia inhibitory factor receptor levels	GCST90274820	convert_GCST90018861_buildGRCh37		rs41307428	-0.647262	0.556981	0.245199
	rs635634	T	C	-0.1145	0.0166	47.5768	5.29e-12	0.1884	Leukemia inhibitory factor receptor levels	GCST90274820	convert_GCST90018861_buildGRCh37		rs635634	-0.0211438	0.196534	0.914326
	rs6937696	T	C	-0.0811	0.012	45.6751	1.4e-11	0.651	Leukemia inhibitory factor receptor levels	GCST90274820	convert_GCST90018861_buildGRCh37		All - Inverse variance weighted	-0.0296139	0.194541	0.87901
	rs8052631	A	G	-0.1511	0.027	31.3185	2.19e-08	0.9463	Leukemia inhibitory factor receptor levels	GCST90274820	convert_GCST90018861_buildGRCh37		All - MR Egger	-0.314025	0.437389	0.603593
	rs3811621	C	G	0.1163	0.0131	78.8164	6.82e-19	0.2897	Monocyte chemoattractant protein-1 levels	GCST90274821	convert_GCST90018861_buildGRCh37		rs11870164	0.725699	0.673768	0.281447
	rs6127099	A	T	0.0907	0.0134	45.8147	1.3e-11	0.706	Monocyte chemoattractant protein-1 levels	GCST90274821	convert_GCST90018861_buildGRCh37		rs12075	-0.468713	0.331169	0.156972
	rs3859189	A	G	0.0655	0.0116	31.8835	1.64e-08	0.5369	Monocyte chemoattractant protein-1 levels	GCST90274821	convert_GCST90018861_buildGRCh37		rs1846616	-0.338785	0.686916	0.621873
	rs72912115	A	T	0.137	0.0184	55.4377	9.65e-14	0.114	Monocyte chemoattractant protein-1 levels	GCST90274821	convert_GCST90018861_buildGRCh37		rs35728689	0.0802264	0.222703	0.718668
	rs4724126	T	G	0.0846	0.0152	30.978	2.61e-08	0.2624	Monocyte chemoattractant protein-1 levels	GCST90274821	convert_GCST90018861_buildGRCh37		All - Inverse variance weighted	-0.0528399	0.184793	0.774923
	rs4938993	C	G	-0.5114	0.0138	1373.29	1.34e-300	0.2252	Monocyte chemoattractant protein-1 levels	GCST90274821	convert_GCST90018861_buildGRCh37		All - MR Egger	-0.0916373	0.448598	0.85704
	rs494417	A	C	0.1149	0.012	91.6806	1.02e-21	0.6353	Monocyte chemoattractant protein 2 levels	GCST90274822	convert_GCST90018861_buildGRCh37		rs2005792	0.456422	0.304472	0.133858
	rs653178	T	C	-0.1085	0.0131	68.5989	1.21e-16	0.5224	Monocyte chemoattractant protein 2 levels	GCST90274822	convert_GCST90018861_buildGRCh37		rs3136674	0.397671	0.512479	0.437764
	rs56328050	C	G	-0.1987	0.0173	131.918	1.56e-30	0.8696	Monocyte chemoattractant protein 2 levels	GCST90274822	convert_GCST90018861_buildGRCh37		All - Inverse variance weighted	0.441094	0.26176	0.0919672
	rs56675286	A	C	-0.1806	0.0325	30.8794	2.75e-08	0.0383	Monocyte chemoattractant protein 2 levels	GCST90274822	convert_GCST90018861_buildGRCh37		All - MR Egger
	rs5743604	A	G	-0.0736	0.0135	29.7227	4.98e-08	0.7503	Monocyte chemoattractant protein-3 levels	GCST90274823	convert_GCST90018861_buildGRCh37		rs12075	0.883204	0.624027	0.156972
	rs7137828	T	C	-0.0837	0.0133	39.6048	3.11e-10	0.5247	Monocyte chemoattractant protein-3 levels	GCST90274823	convert_GCST90018861_buildGRCh37		rs2228467	-0.237299	0.386557	0.539296
	rs76522981	T	C	-0.1462	0.0253	33.3929	7.53e-09	0.076	Monocyte chemoattractant protein-3 levels	GCST90274823	convert_GCST90018861_buildGRCh37		rs4146770	0.133976	0.634512	0.832771
	rs8951	T	C	-0.4102	0.0135	923.259	8.62e-203	0.7695	Monocyte chemoattractant protein-3 levels	GCST90274823	convert_GCST90018861_buildGRCh37		rs7116054	-0.276553	0.813627	0.733931
	rs9911791	A	G	0.176	0.0162	118.031	1.71e-27	0.8208	Monocyte chemoattractant protein-3 levels	GCST90274823	convert_GCST90018861_buildGRCh37		rs7213460	-0.670913	0.549894	0.222436
	rs5745687	T	C	-0.1943	0.0242	64.4636	9.83e-16	0.0608	Monocyte chemoattractant protein-3 levels	GCST90274823	convert_GCST90018861_buildGRCh37		All - Inverse variance weighted	-0.0980419	0.245724	0.689899
	rs59950280	A	G	0.1219	0.0131	86.5894	1.34e-20	0.328	Monocyte chemoattractant protein-3 levels	GCST90274823	convert_GCST90018861_buildGRCh37		All - MR Egger	-0.382379	0.613333	0.577178
	rs822335	T	C	-0.1295	0.012	116.46	3.77e-27	0.3471	Monocyte chemoattractant protein-4 levels	GCST90274824	convert_GCST90018861_buildGRCh37		rs12075	-0.420106	0.296825	0.156972
									Monocyte chemoattractant protein-4 levels	GCST90274824	convert_GCST90018861_buildGRCh37		rs2721961	0.124063	0.441299	0.778609
									Monocyte chemoattractant protein-4 levels	GCST90274824	convert_GCST90018861_buildGRCh37		rs3136676	-0.174225	0.234435	0.457379
									Monocyte chemoattractant protein-4 levels	GCST90274824	convert_GCST90018861_buildGRCh37		rs3917900	0.4772	0.346179	0.168056
									Monocyte chemoattractant protein-4 levels	GCST90274824	convert_GCST90018861_buildGRCh37		rs72825017	0.105158	0.440661	0.811388
									Monocyte chemoattractant protein-4 levels	GCST90274824	convert_GCST90018861_buildGRCh37		rs7612912	0.825917	0.387198	0.0329194
									Monocyte chemoattractant protein-4 levels	GCST90274824	convert_GCST90018861_buildGRCh37		All - Inverse variance weighted	0.0498008	0.181219	0.783463
									Monocyte chemoattractant protein-4 levels	GCST90274824	convert_GCST90018861_buildGRCh37		All - MR Egger	-0.589086	0.417313	0.230907
									Macrophage inflammatory protein 1a levels	GCST90274825	convert_GCST90018861_buildGRCh37		rs56675286	-0.842193	0.698782	0.228115
									Macrophage inflammatory protein 1a levels	GCST90274825	convert_GCST90018861_buildGRCh37		rs5743604	-0.580163	0.783967	0.459279
									Macrophage inflammatory protein 1a levels	GCST90274825	convert_GCST90018861_buildGRCh37		rs7137828	1.33931	0.763441	0.0793785
									Macrophage inflammatory protein 1a levels	GCST90274825	convert_GCST90018861_buildGRCh37		rs76522981	-1.31053	1.03967	0.20748
									Macrophage inflammatory protein 1a levels	GCST90274825	convert_GCST90018861_buildGRCh37		rs8951	0.193077	0.138957	0.164689
									Macrophage inflammatory protein 1a levels	GCST90274825	convert_GCST90018861_buildGRCh37		rs9911791	-0.929545	0.434659	0.0324712
									Macrophage inflammatory protein 1a levels	GCST90274825	convert_GCST90018861_buildGRCh37		All - Inverse variance weighted	0.0551432	0.202339	0.785216
									Macrophage inflammatory protein 1a levels	GCST90274825	convert_GCST90018861_buildGRCh37		All - MR Egger	0.219293	0.371485	0.586717
									Matrix metalloproteinase-1 levels	GCST90274826	convert_GCST90018861_buildGRCh37		rs116889819	1.06818	0.725	0.140656
									Matrix metalloproteinase-1 levels	GCST90274826	convert_GCST90018861_buildGRCh37		rs12141791	-0.55064	0.591385	0.351801
									Matrix metalloproteinase-1 levels	GCST90274826	convert_GCST90018861_buildGRCh37		rs141782294	0.33528	0.533316	0.529564
									Matrix metalloproteinase-1 levels	GCST90274826	convert_GCST90018861_buildGRCh37		rs2155053	0.32939	0.437733	0.451757
									Matrix metalloproteinase-1 levels	GCST90274826	convert_GCST90018861_buildGRCh37		rs2926741	0.046875	0.714489	0.947691
									Matrix metalloproteinase-1 levels	GCST90274826	convert_GCST90018861_buildGRCh37		rs4734879	-1.03169	0.463908	0.0261546
									Matrix metalloproteinase-1 levels	GCST90274826	convert_GCST90018861_buildGRCh37		rs77095316	-0.787429	0.865819	0.363106
									Matrix metalloproteinase-1 levels	GCST90274826	convert_GCST90018861_buildGRCh37		All - Inverse variance weighted	-0.111812	0.271898	0.680905
									Matrix metalloproteinase-1 levels	GCST90274826	convert_GCST90018861_buildGRCh37		All - MR Egger	0.52328	0.508954	0.351025
									Matrix metalloproteinase-10 levels	GCST90274827	convert_GCST90018861_buildGRCh37		rs11225354	-0.229625	0.330402	0.487065
									Matrix metalloproteinase-10 levels	GCST90274827	convert_GCST90018861_buildGRCh37		rs142915220	0.872543	0.990479	0.378356
									Matrix metalloproteinase-10 levels	GCST90274827	convert_GCST90018861_buildGRCh37		rs17099622	-0.261143	0.578973	0.651956
									Matrix metalloproteinase-10 levels	GCST90274827	convert_GCST90018861_buildGRCh37		rs17860955	-0.403834	0.275789	0.143116
									Matrix metalloproteinase-10 levels	GCST90274827	convert_GCST90018861_buildGRCh37		rs72699188	-1.54887	0.940924	0.0997393
									Matrix metalloproteinase-10 levels	GCST90274827	convert_GCST90018861_buildGRCh37		All - Inverse variance weighted	-0.329884	0.190901	0.0839818
									Matrix metalloproteinase-10 levels	GCST90274827	convert_GCST90018861_buildGRCh37		All - MR Egger	-0.177685	0.296572	0.591312
									Neurotrophin-3 levels	GCST90274829	convert_GCST90018861_buildGRCh37		rs28735437	-0.15411	0.797945	0.846855
									Neurotrophin-3 levels	GCST90274829	convert_GCST90018861_buildGRCh37		All - Inverse variance weighted
									Neurotrophin-3 levels	GCST90274829	convert_GCST90018861_buildGRCh37		All - MR Egger
									Osteoprotegerin levels	GCST90274830	convert_GCST90018861_buildGRCh37		rs112635299	-0.294118	0.854851	0.730803
									Osteoprotegerin levels	GCST90274830	convert_GCST90018861_buildGRCh37		rs114165349	0.955339	0.907084	0.29225
									Osteoprotegerin levels	GCST90274830	convert_GCST90018861_buildGRCh37		rs2247769	-0.192962	0.286804	0.501073
									Osteoprotegerin levels	GCST90274830	convert_GCST90018861_buildGRCh37		rs704	-0.463675	0.363248	0.201789
									Osteoprotegerin levels	GCST90274830	convert_GCST90018861_buildGRCh37		All - Inverse variance weighted	-0.228557	0.211669	0.280237
									Osteoprotegerin levels	GCST90274830	convert_GCST90018861_buildGRCh37		All - MR Egger	0.903581	1.50842	0.609971
									Oncostatin-M levels	GCST90274831	convert_GCST90018861_buildGRCh37		rs111865607	-0.959146	1.3974	0.492474
									Oncostatin-M levels	GCST90274831	convert_GCST90018861_buildGRCh37		rs2511241	-1.27006	0.485311	0.00887072
									Oncostatin-M levels	GCST90274831	convert_GCST90018861_buildGRCh37		rs3859189	0.0535876	0.447775	0.90474
									Oncostatin-M levels	GCST90274831	convert_GCST90018861_buildGRCh37		rs653178	1.62225	0.877747	0.0645734
									Oncostatin-M levels	GCST90274831	convert_GCST90018861_buildGRCh37		rs9264931	-0.83874	0.839695	0.317861
									Oncostatin-M levels	GCST90274831	convert_GCST90018861_buildGRCh37		All - Inverse variance weighted	-0.37718	0.447338	0.399136
									Oncostatin-M levels	GCST90274831	convert_GCST90018861_buildGRCh37		All - MR Egger	-3.21891	1.02576	0.0517409
									Programmed cell death 1 ligand 1 levels	GCST90274832	convert_GCST90018861_buildGRCh37		rs822335	-0.0254826	0.384556	0.947167
									Programmed cell death 1 ligand 1 levels	GCST90274832	convert_GCST90018861_buildGRCh37		All - Inverse variance weighted
									Programmed cell death 1 ligand 1 levels	GCST90274832	convert_GCST90018861_buildGRCh37		All - MR Egger
									Stem cell factor levels	GCST90274833	convert_GCST90018861_buildGRCh37		rs11608458	-0.165488	0.804809	0.837085
									Stem cell factor levels	GCST90274833	convert_GCST90018861_buildGRCh37		rs12149545	0.582024	0.480803	0.226077
									Stem cell factor levels	GCST90274833	convert_GCST90018861_buildGRCh37		rs138854302	-0.163192	0.732566	0.823717
									Stem cell factor levels	GCST90274833	convert_GCST90018861_buildGRCh37		rs16942887	-0.811218	0.489747	0.09764
									Stem cell factor levels	GCST90274833	convert_GCST90018861_buildGRCh37		rs174535	-0.768707	0.665306	0.247919
									Stem cell factor levels	GCST90274833	convert_GCST90018861_buildGRCh37		rs2024570	0.362217	0.96927	0.708627
									Stem cell factor levels	GCST90274833	convert_GCST90018861_buildGRCh37		rs2740488	-0.572664	0.481834	0.234633
									Stem cell factor levels	GCST90274833	convert_GCST90018861_buildGRCh37		rs45617141	0.254014	1.39172	0.855177
									Stem cell factor levels	GCST90274833	convert_GCST90018861_buildGRCh37		rs6073958	-0.311057	0.23478	0.185208
									Stem cell factor levels	GCST90274833	convert_GCST90018861_buildGRCh37		rs705379	-0.569075	0.617237	0.356544
									Stem cell factor levels	GCST90274833	convert_GCST90018861_buildGRCh37		rs798893	-0.0389474	0.576842	0.946169
									Stem cell factor levels	GCST90274833	convert_GCST90018861_buildGRCh37		All - Inverse variance weighted	-0.282157	0.151063	0.0617877
									Stem cell factor levels	GCST90274833	convert_GCST90018861_buildGRCh37		All - MR Egger	-0.262913	0.327862	0.443267
									SIR2-like protein 2 levels	GCST90274834	convert_GCST90018861_buildGRCh37		rs144373891	0.557588	0.597491	0.350708
									SIR2-like protein 2 levels	GCST90274834	convert_GCST90018861_buildGRCh37		All - Inverse variance weighted
									SIR2-like protein 2 levels	GCST90274834	convert_GCST90018861_buildGRCh37		All - MR Egger
									Signaling lymphocytic activation molecule levels	GCST90274835	convert_GCST90018861_buildGRCh37		rs10212190	0.268226	0.669876	0.688854
									Signaling lymphocytic activation molecule levels	GCST90274835	convert_GCST90018861_buildGRCh37		rs12058421	-0.182325	0.65207	0.779777
									Signaling lymphocytic activation molecule levels	GCST90274835	convert_GCST90018861_buildGRCh37		rs2790462	-0.354752	0.706827	0.615742
									Signaling lymphocytic activation molecule levels	GCST90274835	convert_GCST90018861_buildGRCh37		rs3184504	1.22165	0.659794	0.0640887
									Signaling lymphocytic activation molecule levels	GCST90274835	convert_GCST90018861_buildGRCh37		rs56244095	0.292201	0.565647	0.60545
									Signaling lymphocytic activation molecule levels	GCST90274835	convert_GCST90018861_buildGRCh37		rs570025519	0.930356	1.0704	0.384757
									Signaling lymphocytic activation molecule levels	GCST90274835	convert_GCST90018861_buildGRCh37		All - Inverse variance weighted	0.309879	0.278669	0.266138
									Signaling lymphocytic activation molecule levels	GCST90274835	convert_GCST90018861_buildGRCh37		All - MR Egger	0.836406	1.36263	0.572526
									Sulfotransferase 1A1 levels	GCST90274836	convert_GCST90018861_buildGRCh37		rs149278	-0.999469	0.61424	0.103703
									Sulfotransferase 1A1 levels	GCST90274836	convert_GCST90018861_buildGRCh37		rs2731674	-0.444578	0.631325	0.481309
									Sulfotransferase 1A1 levels	GCST90274836	convert_GCST90018861_buildGRCh37		rs66530140	-0.665077	0.380215	0.0802536
									Sulfotransferase 1A1 levels	GCST90274836	convert_GCST90018861_buildGRCh37		All - Inverse variance weighted	-0.692657	0.287755	0.0160797
									Sulfotransferase 1A1 levels	GCST90274836	convert_GCST90018861_buildGRCh37		All - MR Egger	-1.08008	0.847771	0.423654
									Transforming growth factor-alpha levels	GCST90274838	convert_GCST90018861_buildGRCh37		rs3859189	0.0900763	0.752672	0.90474
									Transforming growth factor-alpha levels	GCST90274838	convert_GCST90018861_buildGRCh37		rs72912115	1.29562	0.732117	0.0767786
									Transforming growth factor-alpha levels	GCST90274838	convert_GCST90018861_buildGRCh37		All - Inverse variance weighted	0.709534	0.602541	0.238968
									Transforming growth factor-alpha levels	GCST90274838	convert_GCST90018861_buildGRCh37		All - MR Egger
									TNF-beta levels	GCST90274840	convert_GCST90018861_buildGRCh37		rs2364485	0.0187607	0.472428	0.968323
									TNF-beta levels	GCST90274840	convert_GCST90018861_buildGRCh37		rs2523882	-0.0246107	0.268207	0.926888
									TNF-beta levels	GCST90274840	convert_GCST90018861_buildGRCh37		rs2844500	-0.0617539	0.110457	0.576109
									TNF-beta levels	GCST90274840	convert_GCST90018861_buildGRCh37		rs3131932	-0.845905	0.543103	0.119342
									TNF-beta levels	GCST90274840	convert_GCST90018861_buildGRCh37		rs7137828	0.84096	0.47937	0.0793785
									TNF-beta levels	GCST90274840	convert_GCST90018861_buildGRCh37		All - Inverse variance weighted	-0.0418907	0.114179	0.713703
									TNF-beta levels	GCST90274840	convert_GCST90018861_buildGRCh37		All - MR Egger	-0.0399016	0.208398	0.860385
									Tumor necrosis factor receptor superfamily member 9 levels	GCST90274841	convert_GCST90018861_buildGRCh37		rs1776354	0.0076864	0.372022	0.983516
									Tumor necrosis factor receptor superfamily member 9 levels	GCST90274841	convert_GCST90018861_buildGRCh37		rs2854008	-0.159827	0.640389	0.802913
									Tumor necrosis factor receptor superfamily member 9 levels	GCST90274841	convert_GCST90018861_buildGRCh37		All - Inverse variance weighted	-0.0345816	0.32168	0.91439
									Tumor necrosis factor receptor superfamily member 9 levels	GCST90274841	convert_GCST90018861_buildGRCh37		All - MR Egger
									Tumor necrosis factor ligand superfamily member 14 levels	GCST90274842	convert_GCST90018861_buildGRCh37		rs11569551	-0.653251	0.524381	0.212854
									Tumor necrosis factor ligand superfamily member 14 levels	GCST90274842	convert_GCST90018861_buildGRCh37		rs11950562	-0.336306	0.835669	0.687361
									Tumor necrosis factor ligand superfamily member 14 levels	GCST90274842	convert_GCST90018861_buildGRCh37		rs184708984	-0.45832	0.8497	0.589617
									Tumor necrosis factor ligand superfamily member 14 levels	GCST90274842	convert_GCST90018861_buildGRCh37		rs344560	-0.0167552	0.208623	0.935988
									Tumor necrosis factor ligand superfamily member 14 levels	GCST90274842	convert_GCST90018861_buildGRCh37		All - Inverse variance weighted	-0.131738	0.184334	0.474814
									Tumor necrosis factor ligand superfamily member 14 levels	GCST90274842	convert_GCST90018861_buildGRCh37		All - MR Egger	-0.0218054	0.285678	0.946106
									TNF-related apoptosis-inducing ligand levels	GCST90274843	convert_GCST90018861_buildGRCh37		rs1065657	-0.345038	0.770992	0.654496
									TNF-related apoptosis-inducing ligand levels	GCST90274843	convert_GCST90018861_buildGRCh37		rs16840522	-0.715365	0.655751	0.275313
									TNF-related apoptosis-inducing ligand levels	GCST90274843	convert_GCST90018861_buildGRCh37		rs174533	-0.76493	0.621347	0.218292
									TNF-related apoptosis-inducing ligand levels	GCST90274843	convert_GCST90018861_buildGRCh37		rs28929474	-0.258368	0.335923	0.441817
									TNF-related apoptosis-inducing ligand levels	GCST90274843	convert_GCST90018861_buildGRCh37		rs4760	0.0396736	0.242825	0.870216
									TNF-related apoptosis-inducing ligand levels	GCST90274843	convert_GCST90018861_buildGRCh37		rs490342	1.24681	0.99361	0.209543
									TNF-related apoptosis-inducing ligand levels	GCST90274843	convert_GCST90018861_buildGRCh37		rs5030044	0.0666667	0.244912	0.785463
									TNF-related apoptosis-inducing ligand levels	GCST90274843	convert_GCST90018861_buildGRCh37		rs574044675	-0.176693	0.386731	0.647751
									TNF-related apoptosis-inducing ligand levels	GCST90274843	convert_GCST90018861_buildGRCh37		rs8178824	-0.696311	1.00621	0.488931
									TNF-related apoptosis-inducing ligand levels	GCST90274843	convert_GCST90018861_buildGRCh37		All - Inverse variance weighted	-0.09237	0.131559	0.482604
									TNF-related apoptosis-inducing ligand levels	GCST90274843	convert_GCST90018861_buildGRCh37		All - MR Egger	0.0367607	0.20545	0.863063
									TNF-related activation-induced cytokine levels	GCST90274844	convert_GCST90018861_buildGRCh37		rs117113213	1.10753	0.845687	0.190322
									TNF-related activation-induced cytokine levels	GCST90274844	convert_GCST90018861_buildGRCh37		rs11713634	0.154397	0.511247	0.762652
									TNF-related activation-induced cytokine levels	GCST90274844	convert_GCST90018861_buildGRCh37		rs2468187	-0.10754	0.309642	0.728362
									TNF-related activation-induced cytokine levels	GCST90274844	convert_GCST90018861_buildGRCh37		rs4512994	-0.175768	0.453925	0.698595
									TNF-related activation-induced cytokine levels	GCST90274844	convert_GCST90018861_buildGRCh37		rs62501135	0.394909	0.525457	0.45232
									TNF-related activation-induced cytokine levels	GCST90274844	convert_GCST90018861_buildGRCh37		rs704	-0.6	0.470046	0.201789
									TNF-related activation-induced cytokine levels	GCST90274844	convert_GCST90018861_buildGRCh37		rs79287178	-0.405655	0.329657	0.218497
									TNF-related activation-induced cytokine levels	GCST90274844	convert_GCST90018861_buildGRCh37		All - Inverse variance weighted	-0.128206	0.162527	0.430214
									TNF-related activation-induced cytokine levels	GCST90274844	convert_GCST90018861_buildGRCh37		All - MR Egger	-0.310457	0.401367	0.474191
									Thymic stromal lymphopoietin levels	GCST90274845	convert_GCST90018861_buildGRCh37		rs4724126	-0.391253	0.596927	0.512181
									Thymic stromal lymphopoietin levels	GCST90274845	convert_GCST90018861_buildGRCh37		All - Inverse variance weighted
									Thymic stromal lymphopoietin levels	GCST90274845	convert_GCST90018861_buildGRCh37		All - MR Egger
									Tumor necrosis factor ligand superfamily member 12 levels	GCST90274846	convert_GCST90018861_buildGRCh37		rs10831650	1.72399	0.748555	0.0212738
									Tumor necrosis factor ligand superfamily member 12 levels	GCST90274846	convert_GCST90018861_buildGRCh37		rs13107325	-1.99605	0.902319	0.0269571
									Tumor necrosis factor ligand superfamily member 12 levels	GCST90274846	convert_GCST90018861_buildGRCh37		rs34790908	0.670616	0.612322	0.273428
									Tumor necrosis factor ligand superfamily member 12 levels	GCST90274846	convert_GCST90018861_buildGRCh37		rs579459	0.0837887	0.505464	0.868341
									Tumor necrosis factor ligand superfamily member 12 levels	GCST90274846	convert_GCST90018861_buildGRCh37		rs7503751	0.199134	0.966089	0.836694
									Tumor necrosis factor ligand superfamily member 12 levels	GCST90274846	convert_GCST90018861_buildGRCh37		rs9842051	0.475671	0.606544	0.432904
									Tumor necrosis factor ligand superfamily member 12 levels	GCST90274846	convert_GCST90018861_buildGRCh37		All - Inverse variance weighted	0.317401	0.400505	0.428068
									Tumor necrosis factor ligand superfamily member 12 levels	GCST90274846	convert_GCST90018861_buildGRCh37		All - MR Egger	-1.14713	1.06558	0.342287
									Urokinase-type plasminogen activator levels	GCST90274847	convert_GCST90018861_buildGRCh37		rs11220462	0.0742188	0.542969	0.891275
									Urokinase-type plasminogen activator levels	GCST90274847	convert_GCST90018861_buildGRCh37		rs13299342	-0.183	0.786	0.815898
									Urokinase-type plasminogen activator levels	GCST90274847	convert_GCST90018861_buildGRCh37		rs2227575	-0.43129	0.812896	0.595724
									Urokinase-type plasminogen activator levels	GCST90274847	convert_GCST90018861_buildGRCh37		rs4251805	-0.000473934	0.411611	0.999081
									Urokinase-type plasminogen activator levels	GCST90274847	convert_GCST90018861_buildGRCh37		rs4760	0.100142	0.612926	0.870216
									Urokinase-type plasminogen activator levels	GCST90274847	convert_GCST90018861_buildGRCh37		rs4800787	-0.146809	0.565957	0.795328
									Urokinase-type plasminogen activator levels	GCST90274847	convert_GCST90018861_buildGRCh37		rs7406661	0.220416	1.30352	0.865724
									Urokinase-type plasminogen activator levels	GCST90274847	convert_GCST90018861_buildGRCh37		rs7564243	-0.438967	0.580986	0.449916
									Urokinase-type plasminogen activator levels	GCST90274847	convert_GCST90018861_buildGRCh37		All - Inverse variance weighted	-0.0947771	0.214367	0.658399
									Urokinase-type plasminogen activator levels	GCST90274847	convert_GCST90018861_buildGRCh37		All - MR Egger	0.13709	0.517679	0.800013
									Vascular endothelial growth factor A levels	GCST90274848	convert_GCST90018861_buildGRCh37		rs10822155	-0.774463	0.576372	0.17905
									Vascular endothelial growth factor A levels	GCST90274848	convert_GCST90018861_buildGRCh37		rs114694170	0.899077	0.845538	0.287637
									Vascular endothelial growth factor A levels	GCST90274848	convert_GCST90018861_buildGRCh37		rs62401205	-0.0691288	0.648201	0.915069
									Vascular endothelial growth factor A levels	GCST90274848	convert_GCST90018861_buildGRCh37		rs6921438	-0.00322358	0.111444	0.976924
									Vascular endothelial growth factor A levels	GCST90274848	convert_GCST90018861_buildGRCh37		rs6993770	-1.01137	0.427295	0.0179368
									Vascular endothelial growth factor A levels	GCST90274848	convert_GCST90018861_buildGRCh37		All - Inverse variance weighted	-0.0758447	0.146974	0.605825
									Vascular endothelial growth factor A levels	GCST90274848	convert_GCST90018861_buildGRCh37		All - MR Egger	0.234997	0.193536	0.311523

## Sheet: Table S7
Supplementary Table S7. Heterogeneity, sensitivity, and pleiotropy of circulating inflammatory proteins causally associated with HCM
Outcome	exposure	Cochran Q		MR-Egger		leave-one-out
		Q	P value	egger_intercept	P value	Beta	P value
HCM	CD40L受体	0.788	0.852	0.045	0.518	-0.262	0.017
	FLT3-L	5.017	0.658	-0.059	0.137	-0.376	0.029
	HGF	0.784	0.376	NA	NA	-0.754	0.04
	SULT1A1	0.409	0.815	0.055	0.712	-0.693	0.016
NA indicates not applicable
